# Supplementary material for: Global, regional, and national burden of Pediatric and adolescent thyroid cancer from 1990 to 2021: a statistical analysis of prevalence, incidence, and DALYs
Source: Front Oncol. 2025 Jul 29;15:1630648. doi: 10.3389/fonc.2025.1630648 (PMC12340228; doi:10.3389/fonc.2025.1630648)
Supplement: Supplementary file 1 [file DataSheet1.zip]

Archive with 32 entries (29 files):
- Additional files/
- Additional files/Additional file1(FigureS1-S12)/
- Additional files/Additional file1(FigureS1-S12)/Additional FigureS1-S12.docx
- Additional files/Additional file1(FigureS1-S12)/Additional FigureS1-S12.pdf
- Additional files/Additional file1(FigureS1-S12)/FigureS1.tif
- Additional files/Additional file1(FigureS1-S12)/FigureS10.tif
- Additional files/Additional file1(FigureS1-S12)/FigureS11.tif
- Additional files/Additional file1(FigureS1-S12)/FigureS12.tif
- Additional files/Additional file1(FigureS1-S12)/FigureS2.tif
- Additional files/Additional file1(FigureS1-S12)/FigureS3.tif
- Additional files/Additional file1(FigureS1-S12)/FigureS4.tif
- Additional files/Additional file1(FigureS1-S12)/FigureS5.tif
- Additional files/Additional file1(FigureS1-S12)/FigureS6.tif
- Additional files/Additional file1(FigureS1-S12)/FigureS7.tif
- Additional files/Additional file1(FigureS1-S12)/FigureS8.tif
- Additional files/Additional file1(FigureS1-S12)/FigureS9.tif
- Additional files/Additional file2(TableS1-S15)/
- Additional files/Additional file2(TableS1-S15)/TableS1. Incidence of Thyroid Cancer in Children and Adolescents Between 1990 and 2021 at the Global and Regional Level.xlsx
- Additional files/Additional file2(TableS1-S15)/TableS10. Changes in prevalence rates according to population-level determinants and causes from 1990 to 2021..xlsx
- Additional files/Additional file2(TableS1-S15)/TableS11. Changes in incidence rates according to population-level determinants and causes from 1990 to 2021..xlsx
- Additional files/Additional file2(TableS1-S15)/TableS12. Changes in DALYs rates according to population-level determinants and causes from 1990 to 2021..xlsx
- Additional files/Additional file2(TableS1-S15)/TableS13. Frontier DALYs, and effective difference by country or territory..xlsx
- Additional files/Additional file2(TableS1-S15)/TableS14. Analysis of the absolute Inequality in the Burden of Thyroid Cancer Among Children and Adolescents Globally..xlsx
- Additional files/Additional file2(TableS1-S15)/TableS15. Analysis of the relative Inequality in the Burden of Thyroid Cancer Among Children and Adolescents Globally..xlsx
- Additional files/Additional file2(TableS1-S15)/TableS2. DALYs of Thyroid Cancer in Children and Adolescents Between 1990 and 2021 at the Global and Regional Level.xlsx
- Additional files/Additional file2(TableS1-S15)/TableS3. The EAPC of prevalence, incidence and DALYs of thyroid cancer in children and adolescents at the National Level.xlsx
- Additional files/Additional file2(TableS1-S15)/TableS4. Prevalence of Thyroid Cancer in Children and Adolescents in age patterns at the Global Level From 1990 to 2021.xlsx
- Additional files/Additional file2(TableS1-S15)/TableS5. Incidence of Thyroid Cancer in Children and Adolescents in age patterns at the Global Level From 1990 to 2021.xlsx
- Additional files/Additional file2(TableS1-S15)/TableS6. DALYs of Thyroid Cancer in Children and Adolescents in age patterns at the Global Level From 1990 to 2021.xlsx
- Additional files/Additional file2(TableS1-S15)/TableS7. Global and Regional sex Structure of Thyroid Cancer in Children and Adolescents Prevalence, 2021.xlsx
- Additional files/Additional file2(TableS1-S15)/TableS8. Global and Regional sex Structure of Thyroid Cancer in Children and Adolescents Incidence, 2021.xlsx
- Additional files/Additional file2(TableS1-S15)/TableS9. Global and Regional sex Structure of Thyroid Cancer in Children and Adolescents DALYs 2021.xlsx
