# Supplementary material for: Global, regional, and national burden of Pediatric and adolescent thyroid cancer from 1990 to 2021: a statistical analysis of prevalence, incidence, and DALYs
Source: Front Oncol. 2025 Jul 29;15:1630648. doi: 10.3389/fonc.2025.1630648 (PMC12340228; doi:10.3389/fonc.2025.1630648)
Supplement: Supplementary file 1 [file DataSheet1.zip › Additional files/Additional file2(TableS1-S15)/TableS1. Incidence of Thyroid Cancer in Children and Adolescents Between 1990 and 2021 at the Global and Regional Level.xlsx]

## Sheet: Sheet1
TableS1. Incidence of Thyroid Cancer in Children and Adolescents Between 1990 and 2021 at the Global and Regional Level
Location	1990		2021		1990-2021
	Incident cases(95% UI)	Incidence rate(95% UI)	Incident cases(95% UI)	Incidence rate(95% UI)	cases change	EAPC(95% CI)
Global	5318.31(4640.75,6180.61)	0.25(0.22,0.29)	10136.88(8228.18,13275.36)	0.39(0.31,0.51)	0.906033	1.52(1.42,1.62)
High-middle SDI	1107.44(964.41,1260.71)	0.28(0.25,0.32)	1193.45(1002.31,1489.27)	0.38(0.32,0.47)	0.0776637	1.16(0.95,1.37)
High SDI	1088.17(1015.77,1171.56)	0.4(0.37,0.43)	1063.26(973.49,1198.11)	0.40(0.37,0.45)	-0.0228881	0.17(-0.04,0.38)
Low-middle SDI	1034.74(801.52,1389.32)	0.21(0.16,0.28)	2954.87(2137.95,4536.53)	0.38(0.28,0.59)	1.85566	1.90(1.77,2.03)
Low SDI	496.35(362.01,652.52)	0.24(0.18,0.32)	1845.42(1329.15,2757.24)	0.37(0.27,0.56)	2.71802	1.30(1.23,1.36)
Middle SDI	1586.7(1301.81,1876.41)	0.21(0.17,0.25)	3073.85(2415.09,3817.54)	0.40(0.31,0.50)	0.937258	2.34(2.2,2.48)
Andean Latin America	32.93(24.10,44.50)	0.2(0.14,0.27)	89.33(63.23,128.88)	0.37(0.26,0.53)	1.71292	2.26(1.96,2.56)
Australasia	25.91(19.53,34.06)	0.38(0.28,0.49)	26.46(18.96,35.13)	0.32(0.23,0.42)	0.0215008	0.07(-0.77,0.92)
Caribbean	30.17(23.89,37.47)	0.2(0.16,0.25)	37.06(27.96,47.64)	0.24(0.18,0.30)	0.228199	0.61(0.43,0.79)
Central Asia	47.91(41.61,55.26)	0.17(0.15,0.20)	41.5(34.55,50.05)	0.13(0.11,0.16)	-0.133826	-0.62(-1.54,0.31)
Central Europe	125.26(111.47,141.24)	0.32(0.29,0.36)	52.66(45.53,59.88)	0.21(0.18,0.24)	-0.579585	-1.21(-1.43,-0.99)
Central Latin America	137.49(124.6,153.43)	0.19(0.17,0.21)	250.31(217.16,290.37)	0.28(0.24,0.32)	0.820571	1.45(1.29,1.62)
Central Sub-Saharan Africa	12.97(7.62,21.01)	0.05(0.03,0.09)	42.12(25.81,71.32)	0.07(0.04,0.12)	2.24784	1.02(0.74,1.31)
East Asia	1052.87(818.27,1316.65)	0.21(0.16,0.26)	1320.89(1011.17,1748.06)	0.39(0.30,0.51)	0.254564	2.25(2.01,2.48)
Eastern Europe	247.49(225.5,272.3)	0.38(0.35,0.42)	150.43(136.35,168.88)	0.33(0.30,0.37)	-0.392181	0.17(-0.42,0.76)
Eastern Sub-Saharan Africa	299.62(213.06,404.39)	0.37(0.26,0.5)	1088.71(742.83,1815.07)	0.56(0.38,0.94)	2.63364	1.16(1.02,1.30)
High-income Asia Pacific	233.92(194.64,290.45)	0.41(0.34,0.51)	170.29(140.62,213.56)	0.45(0.37,0.56)	-0.272037	0.08(-0.33,0.49)
High-income North America	285.94(270.19,304.37)	0.33(0.31,0.35)	379.34(357.75,405.12)	0.38(0.36,0.40)	0.326643	0.45(0.32,0.58)
North Africa and Middle East	430.12(324.23,618.34)	0.29(0.22,0.41)	1108.46(879.46,1423.05)	0.49(0.39,0.64)	1.57711	2.40(2.15,2.66)
Oceania	4.99(3.02,7.41)	0.17(0.1,0.25)	12.32(7.04,19.26)	0.22(0.13,0.34)	1.46784	0.63(0.45,0.81)
South Asia	1158.4(886.83,1540.14)	0.26(0.2,0.34)	3793.44(2723.77,5781.98)	0.51(0.37,0.78)	2.27472	2.23(2.06,2.39)
Southeast Asia	496.32(341.96,620.11)	0.24(0.17,0.31)	862.94(620.48,1180.8)	0.36(0.26,0.49)	0.738681	1.13(1.06,1.20)
Southern Latin America	36.08(28.79,45.34)	0.2(0.16,0.25)	58.62(45.24,74.74)	0.27(0.21,0.35)	0.624622	1.24(1.01,1.47)
Southern Sub-Saharan Africa	42.88(31.5,56.08)	0.18(0.13,0.24)	76.58(53.92,110.56)	0.26(0.18,0.37)	0.786109	1.21(0.72,1.70)
Tropical Latin America	99.06(88.96,110.11)	0.15(0.13,0.17)	155.37(137.82,174.69)	0.22(0.19,0.25)	0.568435	1.44(1.05,1.82)
Western Europe	482.49(436.2,535.49)	0.41(0.37,0.46)	294.74(258.13,338.86)	0.29(0.25,0.33)	-0.389125	-0.89(-1.36,-0.41)
Western Sub-Saharan Africa	35.51(23.47,51.70)	0.04(0.03,0.06)	125.32(78.39,186.85)	0.06(0.04,0.08)	2.52973	1.11(0.99,1.23)
