# Supplementary material for: Global, regional, and national burden of Pediatric and adolescent thyroid cancer from 1990 to 2021: a statistical analysis of prevalence, incidence, and DALYs
Source: Front Oncol. 2025 Jul 29;15:1630648. doi: 10.3389/fonc.2025.1630648 (PMC12340228; doi:10.3389/fonc.2025.1630648)
Supplement: Supplementary file 1 [file DataSheet1.zip › Additional files/Additional file2(TableS1-S15)/TableS10. Changes in prevalence rates according to population-level determinants and causes from 1990 to 2021..xlsx]

## Sheet: TableS10. Changes in prevalence
TableS10. Changes in prevalence rates according to population-level determinants and causes from 1990 to 2021.
	location_name	sex_name	group	Overall_Difference	Aging	Population	Epidemiological_Change	Aging_Percentage	Population_Percentage	Epidemiological_Change_Percentage
1	Global	Both	GlobalBoth	44182.1	2063.59	10920	31198.5	4.67	24.72	70.61
2	Southeast Asia	Both	Southeast AsiaBoth	3403.52	47.43	967.45	2388.64	1.39	28.42	70.18
3	East Asia	Both	East AsiaBoth	2724.65	-6562.15	1836.7	7450.11	-240.84	67.41	273.43
4	Central Europe	Both	Central EuropeBoth	-649.57	-479.7	129.87	-299.74	73.85	-19.99	46.14
5	Oceania	Both	OceaniaBoth	65.6	35.19	11.76	18.65	53.65	17.92	28.43
6	Western Europe	Both	Western EuropeBoth	-1695.84	-1112.41	578.58	-1162.01	65.6	-34.12	68.52
7	Eastern Europe	Both	Eastern EuropeBoth	-871.76	-943.02	296.6	-225.34	108.17	-34.02	25.85
8	Caribbean	Both	CaribbeanBoth	64.06	-30.26	48.41	45.91	-47.24	75.57	71.67
9	South Asia	Both	South AsiaBoth	23891.4	6616.76	3277.44	13997.2	27.7	13.72	58.59
10	Australasia	Both	AustralasiaBoth	6.42	5.58	38.54	-37.7	86.87	600.15	-587.02
11	Central Latin America	Both	Central Latin AmericaBoth	1045.8	47.07	273.21	725.52	4.5	26.12	69.37
12	Central Asia	Both	Central AsiaBoth	-53.3	-19.54	65.58	-99.34	36.67	-123.05	186.38
13	Andean Latin America	Both	Andean Latin AmericaBoth	519.78	105.98	83.56	330.24	20.39	16.08	63.53
14	Eastern Sub-Saharan Africa	Both	Eastern Sub-Saharan AfricaBoth	7111.74	3728.41	895.41	2487.92	52.43	12.59	34.98
15	Southern Sub-Saharan Africa	Both	Southern Sub-Saharan AfricaBoth	301.87	42	83.39	176.47	13.91	27.63	58.46
16	Tropical Latin America	Both	Tropical Latin AmericaBoth	524.55	-111.67	181.54	454.68	-21.29	34.61	86.68
17	High-income Asia Pacific	Both	High-income Asia PacificBoth	-570.98	-1125.6	306.72	247.9	197.13	-53.72	-43.42
18	North Africa and Middle East	Both	North Africa and Middle EastBoth	6233.45	1649.65	1073.41	3510.39	26.46	17.22	56.32
19	High-income North America	Both	High-income North AmericaBoth	861.14	-86.68	489.48	458.35	-10.07	56.84	53.23
20	Southern Latin America	Both	Southern Latin AmericaBoth	209.28	3.26	67.92	138.1	1.56	32.46	65.99
21	Western Sub-Saharan Africa	Both	Western Sub-Saharan AfricaBoth	798.9	491.12	104.7	203.09	61.47	13.1	25.42
22	Central Sub-Saharan Africa	Both	Central Sub-Saharan AfricaBoth	261.47	164.01	36.08	61.38	62.73	13.8	23.48
23	Middle SDI	Both	Middle SDIBoth	13841.5	-3434.1	3373.44	13902.2	-24.81	24.37	100.44
24	Low SDI	Both	Low SDIBoth	12148.8	6275.38	1510.36	4363.04	51.65	12.43	35.91
25	High SDI	Both	High SDIBoth	-175.71	-2159.68	1598.32	385.66	1229.14	-909.65	-219.49
26	Low-middle SDI	Both	Low-middle SDIBoth	17422.5	4737.53	2672.08	10012.9	27.19	15.34	57.47
27	High-middle SDI	Both	High-middle SDIBoth	934.63	-4164.57	1724.7	3374.49	-445.59	184.53	361.05
