# Supplementary material for: Global, regional, and national burden of Pediatric and adolescent thyroid cancer from 1990 to 2021: a statistical analysis of prevalence, incidence, and DALYs
Source: Front Oncol. 2025 Jul 29;15:1630648. doi: 10.3389/fonc.2025.1630648 (PMC12340228; doi:10.3389/fonc.2025.1630648)
Supplement: Supplementary file 1 [file DataSheet1.zip › Additional files/Additional file2(TableS1-S15)/TableS11. Changes in incidence rates according to population-level determinants and causes from 1990 to 2021..xlsx]

## Sheet: TableS11. Changes in incidence 
TableS11. Changes in incidence rates according to population-level determinants and causes from 1990 to 2021.
	location_name	sex_name	group	Overall_Difference	Aging	Population	Epidemiological_Change	Aging_Percentage	Population_Percentage	Epidemiological_Change_Percentage
1	Southeast Asia	Both	Southeast AsiaBoth	366.62	5.23	107.8	253.59	1.43	29.4	69.17
2	Global	Both	GlobalBoth	4818.57	230.47	1219.9	3368.2	4.78	25.32	69.9
3	East Asia	Both	East AsiaBoth	268.02	-726.8	203.75	791.08	-271.17	76.02	295.16
4	Australasia	Both	AustralasiaBoth	0.56	0.61	4.24	-4.3	110.27	760.8	-771.08
5	Western Europe	Both	Western EuropeBoth	-187.75	-121.72	63.31	-129.34	64.83	-33.72	68.89
6	High-income North America	Both	High-income North AmericaBoth	93.4	-9.49	53.48	49.41	-10.16	57.26	52.9
7	High-income Asia Pacific	Both	High-income Asia PacificBoth	-63.64	-123	33.53	25.83	193.29	-52.69	-40.6
8	Oceania	Both	OceaniaBoth	7.33	3.98	1.33	2.01	54.37	18.16	27.46
9	Eastern Europe	Both	Eastern EuropeBoth	-97.06	-103.64	32.6	-26.03	106.77	-33.59	26.81
10	Central Europe	Both	Central EuropeBoth	-72.6	-52.87	14.33	-34.05	72.83	-19.73	46.91
11	Southern Latin America	Both	Southern Latin AmericaBoth	22.54	0.37	7.52	14.65	1.63	33.38	64.99
12	Central Asia	Both	Central AsiaBoth	-6.41	-2.17	7.28	-11.53	33.78	-113.59	179.8
13	Caribbean	Both	CaribbeanBoth	6.88	-3.39	5.42	4.85	-49.22	78.75	70.47
14	Andean Latin America	Both	Andean Latin AmericaBoth	56.4	11.87	9.35	35.17	21.05	16.58	62.36
15	Tropical Latin America	Both	Tropical Latin AmericaBoth	56.31	-12.45	20.3	48.45	-22.1	36.05	86.05
16	North Africa and Middle East	Both	North Africa and Middle EastBoth	678.34	180.93	117.7	379.7	26.67	17.35	55.98
17	Central Latin America	Both	Central Latin AmericaBoth	112.82	5.3	30.57	76.96	4.7	27.09	68.21
18	South Asia	Both	South AsiaBoth	2635.04	748.89	370.91	1515.23	28.42	14.08	57.5
19	Western Sub-Saharan Africa	Both	Western Sub-Saharan AfricaBoth	89.82	56.51	12.04	21.27	62.92	13.4	23.68
20	Southern Sub-Saharan Africa	Both	Southern Sub-Saharan AfricaBoth	33.71	4.76	9.43	19.52	14.13	27.97	57.9
21	High SDI	Both	High SDIBoth	-24.91	-236.33	174.93	36.5	948.91	-702.37	-146.54
22	Low SDI	Both	Low SDIBoth	1349.08	719.21	172.83	457.04	53.31	12.81	33.88
23	Eastern Sub-Saharan Africa	Both	Eastern Sub-Saharan AfricaBoth	789.09	428.74	102.77	257.58	54.33	13.02	32.64
24	Central Sub-Saharan Africa	Both	Central Sub-Saharan AfricaBoth	29.15	18.95	4.16	6.05	64.99	14.27	20.74
25	Middle SDI	Both	Middle SDIBoth	1487.15	-381.69	375.17	1493.67	-25.67	25.23	100.44
26	Low-middle SDI	Both	Low-middle SDIBoth	1920.13	536.54	302.46	1081.12	27.94	15.75	56.3
27	High-middle SDI	Both	High-middle SDIBoth	86.01	-458.83	190.13	354.71	-533.47	221.06	412.41
