# Supplementary material for: Global, regional, and national burden of Pediatric and adolescent thyroid cancer from 1990 to 2021: a statistical analysis of prevalence, incidence, and DALYs
Source: Front Oncol. 2025 Jul 29;15:1630648. doi: 10.3389/fonc.2025.1630648 (PMC12340228; doi:10.3389/fonc.2025.1630648)
Supplement: Supplementary file 1 [file DataSheet1.zip › Additional files/Additional file2(TableS1-S15)/TableS12. Changes in DALYs rates according to population-level determinants and causes from 1990 to 2021..xlsx]

## Sheet: TableS12. Changes in DALYs rate
TableS12. Changes in DALYs rates according to population-level determinants and causes from 1990 to 2021.
	location_name	sex_name	group	Overall_Difference	Aging	Population	Epidemiological_Change	Aging_Percentage	Population_Percentage	Epidemiological_Change_Percentage
1	Global	Both	GlobalBoth	12116.7	1628.22	8703.9	1784.55	13.44	71.83	14.73
2	Middle SDI	Both	Middle SDIBoth	-1240.89	-2306.55	2338.21	-1272.55	185.88	-188.43	102.55
3	High-income North America	Both	High-income North AmericaBoth	38.77	-20.55	123.77	-64.45	-53.01	319.24	-166.24
4	Oceania	Both	OceaniaBoth	57.54	39.13	13.18	5.24	68	22.9	9.1
5	Central Latin America	Both	Central Latin AmericaBoth	-69.37	22.98	231.51	-323.85	-33.13	-333.75	466.88
6	South Asia	Both	South AsiaBoth	12299.2	6861.65	3471.28	1966.32	55.79	28.22	15.99
7	East Asia	Both	East AsiaBoth	-5276.79	-3706.63	1148.57	-2718.72	70.24	-21.77	51.52
8	North Africa and Middle East	Both	North Africa and Middle EastBoth	887.96	638.71	429.24	-179.99	71.93	48.34	-20.27
9	Southeast Asia	Both	Southeast AsiaBoth	-118.02	-11.59	684.21	-790.63	9.82	-579.75	669.93
10	Eastern Sub-Saharan Africa	Both	Eastern Sub-Saharan AfricaBoth	6037.18	5658.43	1335.4	-956.65	93.73	22.12	-15.85
11	Central Europe	Both	Central EuropeBoth	-660.35	-276.86	77.37	-460.87	41.93	-11.72	69.79
12	Western Sub-Saharan Africa	Both	Western Sub-Saharan AfricaBoth	910.11	791.65	167.34	-48.88	86.98	18.39	-5.37
13	Tropical Latin America	Both	Tropical Latin AmericaBoth	-127.25	-114.69	165.94	-178.5	90.13	-130.41	140.27
14	Eastern Europe	Both	Eastern EuropeBoth	-678.68	-382.72	123.88	-419.84	56.39	-18.25	61.86
15	Southern Sub-Saharan Africa	Both	Southern Sub-Saharan AfricaBoth	276.09	47.02	96.33	132.74	17.03	34.89	48.08
16	Central Asia	Both	Central AsiaBoth	-195.31	-16.1	57.9	-237.11	8.25	-29.65	121.4
17	Central Sub-Saharan Africa	Both	Central Sub-Saharan AfricaBoth	285.31	290.24	62.58	-67.5	101.73	21.93	-23.66
18	High-income Asia Pacific	Both	High-income Asia PacificBoth	-476.04	-318.33	88.15	-245.87	66.87	-18.52	51.65
19	Caribbean	Both	CaribbeanBoth	0.98	-29.39	45.85	-15.48	-3013.12	4700.07	-1586.95
20	Low-middle SDI	Both	Low-middle SDIBoth	8827.94	4985.4	2863.94	978.6	56.47	32.44	11.09
21	Andean Latin America	Both	Andean Latin AmericaBoth	86.2	90.23	74.27	-78.29	104.67	86.16	-90.83
22	High SDI	Both	High SDIBoth	-1608.97	-657.59	493.71	-1445.09	40.87	-30.68	89.81
23	Southern Latin America	Both	Southern Latin AmericaBoth	-32.26	-0.01	44.7	-76.96	0.02	-138.56	238.55
24	Western Europe	Both	Western EuropeBoth	-1104.62	-350.65	190.82	-944.79	31.74	-17.27	85.53
25	High-middle SDI	Both	High-middle SDIBoth	-3593.96	-2013.34	877.44	-2458.06	56.02	-24.41	68.39
26	Low SDI	Both	Low SDIBoth	9735.26	8873.7	2100.68	-1239.12	91.15	21.58	-12.73
27	Australasia	Both	AustralasiaBoth	-24.04	1.67	11.22	-36.92	-6.96	-46.66	153.62
