# Supplementary material for: Global, regional, and national burden of Pediatric and adolescent thyroid cancer from 1990 to 2021: a statistical analysis of prevalence, incidence, and DALYs
Source: Front Oncol. 2025 Jul 29;15:1630648. doi: 10.3389/fonc.2025.1630648 (PMC12340228; doi:10.3389/fonc.2025.1630648)
Supplement: Supplementary file 1 [file DataSheet1.zip › Additional files/Additional file2(TableS1-S15)/TableS13. Frontier DALYs, and effective difference by country or territory..xlsx]

## Sheet: TableS13. Frontier DALYs, and e
		TableS13. Frontier DALYs, and effective difference by country or territory.
	location_id	year	val	SDI	frontier	eff_diff	location_name
1	6	1990	1.95811163540305	0.458668935267616	0.04293155872067761	1.915180076682373	China
2	6	1991	1.95920941826007	0.467301969740226	0.01755783395666833	1.941651584303401	China
3	6	1992	1.94146550678456	0.475784030669638	0.01390601061693035	1.92755949616763	China
4	6	1993	1.91556710881086	0.484353830709851	0.01309533165429361	1.902471777156566	China
5	6	1994	1.9194473362879	0.49257864459854	0.01265207820832733	1.906795258079573	China
6	6	1995	1.90056082298071	0.501500907580649	0.01259768656929427	1.887963136411416	China
7	6	1996	1.88079496066383	0.512033995790715	0.01261531838624279	1.868179642277587	China
8	6	1997	1.84429774462896	0.522326866102753	0.01263286157775858	1.831664883051201	China
9	6	1998	1.81371941167286	0.531379484348035	0.01259545166158309	1.801123960011277	China
10	6	1999	1.7735007143663	0.540333688117168	0.01247330397360356	1.761027410392696	China
11	6	2000	1.72582123804805	0.547989192872889	0.01242196442653354	1.713399273621516	China
12	6	2001	1.63264544973794	0.553680373692626	0.01242317887978051	1.620222270858159	China
13	6	2002	1.57908154255144	0.560542936414416	0.01243711260800194	1.566644429943438	China
14	6	2003	1.58562866438197	0.569018827276063	0.01241492061461381	1.573213743767356	China
15	6	2004	1.53628459849601	0.578178090807068	0.01239723751301678	1.523887360982993	China
16	6	2005	1.47288634779167	0.58805219357166	0.01243915079418744	1.460447196997483	China
17	6	2006	1.4149430233314	0.598758170327953	0.01241702378630876	1.402525999545091	China
18	6	2007	1.39457681616446	0.609520246163436	0.01241524334600063	1.38216157281846	China
19	6	2008	1.45800806119903	0.619454832781724	0.01244684473753444	1.445561216461495	China
20	6	2009	1.55434610265218	0.62930772749348	0.0124206345126193	1.541925468139561	China
21	6	2010	1.58393630080174	0.64152144342547	0.0124328018927704	1.57150349890897	China
22	6	2011	1.5742456285166	0.651447977618785	0.01242483703372026	1.56182079148288	China
23	6	2012	1.52125015624953	0.657144292359298	0.01242649255051318	1.508823663699017	China
24	6	2013	1.4993897899472	0.66310300729639	0.01243486592171505	1.486954924025485	China
25	6	2014	1.49052619091844	0.668640847002655	0.01240191953101347	1.478124271387427	China
26	6	2015	1.4424281971501	0.671940110944872	0.0124288246379825	1.429999372512118	China
27	6	2016	1.40887868372467	0.676218437253933	0.01242406759513276	1.396454616129537	China
28	6	2017	1.37109849008391	0.6846196607825	0.01242773770990306	1.358670752374007	China
29	6	2018	1.35895038522412	0.693717996192013	0.01242650126795956	1.34652388395616	China
30	6	2019	1.33514988482118	0.703686823937232	0.01245781255929948	1.32269207226188	China
31	6	2020	1.30325180945887	0.713364584593745	0.0124287516229132	1.290823057835957	China
32	6	2021	1.28268386385718	0.721629759719777	0.01240203824812234	1.270281825609058	China
33	7	1990	2.24277076137938	0.497780128289885	0.01266552892238242	2.230105232456998	Democratic People's Republic of Korea
34	7	1991	2.24643398061619	0.49912051226047	0.01263260533873818	2.233801375277452	Democratic People's Republic of Korea
35	7	1992	2.24318997329849	0.499629841478392	0.01266636914904237	2.230523604149448	Democratic People's Republic of Korea
36	7	1993	2.23365551203384	0.49970064634474	0.01260899493458659	2.221046517099253	Democratic People's Republic of Korea
37	7	1994	2.21698159334501	0.499531339948334	0.01264452715556608	2.204337066189444	Democratic People's Republic of Korea
38	7	1995	2.19624154936138	0.499080529317303	0.01259218553937679	2.183649363822003	Democratic People's Republic of Korea
39	7	1996	2.17575885816325	0.498429013609349	0.01263732637554303	2.163121531787707	Democratic People's Republic of Korea
40	7	1997	2.14984776514325	0.497136868597342	0.01266663202865798	2.137181133114592	Democratic People's Republic of Korea
41	7	1998	2.12018825052724	0.49615920966594	0.01264474935708624	2.107543501170154	Democratic People's Republic of Korea
42	7	1999	2.09982404468147	0.496484753521051	0.01259437522743409	2.087229669454036	Democratic People's Republic of Korea
43	7	2000	2.07890901181674	0.497461994823193	0.01261742975381798	2.066291582062922	Democratic People's Republic of Korea
44	7	2001	2.05378483014556	0.499674042505593	0.01266543801890153	2.041119392126658	Democratic People's Republic of Korea
45	7	2002	2.02406668542218	0.502633568731371	0.01261775666687269	2.011448928755307	Democratic People's Republic of Korea
46	7	2003	1.99764796115297	0.506165243055573	0.01260231639084996	1.98504564476212	Democratic People's Republic of Korea
47	7	2004	1.97029269088535	0.510229134162392	0.01261279774630068	1.957679893139049	Democratic People's Republic of Korea
48	7	2005	1.95116503043047	0.515097762842417	0.01259897126546893	1.938566059165001	Democratic People's Republic of Korea
49	7	2006	1.95826125824574	0.519741439913669	0.0126151741698939	1.945646084075846	Democratic People's Republic of Korea
50	7	2007	1.97224745710063	0.524066965087203	0.01262712706260193	1.959620330038028	Democratic People's Republic of Korea
51	7	2008	2.01939454683839	0.52881349761598	0.01260474842315747	2.006789798415233	Democratic People's Republic of Korea
52	7	2009	2.05628551621156	0.533114411172631	0.01257439263437302	2.043711123577187	Democratic People's Republic of Korea
53	7	2010	2.03806750855942	0.53719291837066	0.01259110928661287	2.025476399272808	Democratic People's Republic of Korea
54	7	2011	2.00223053224055	0.541212269847829	0.0124573907648173	1.989773141475732	Democratic People's Republic of Korea
55	7	2012	1.94283905405161	0.545331713402902	0.01244320696507297	1.930395847086537	Democratic People's Republic of Korea
56	7	2013	1.88089342873264	0.549483297235091	0.01242529114056215	1.868468137592078	Democratic People's Republic of Korea
57	7	2014	1.85549519003807	0.553603559944788	0.01241692784145363	1.843078262196616	Democratic People's Republic of Korea
58	7	2015	1.82360718477608	0.557321271453133	0.01243780190110925	1.811169382874971	Democratic People's Republic of Korea
59	7	2016	1.80008694252555	0.560743562553338	0.01241748747220467	1.787669455053345	Democratic People's Republic of Korea
60	7	2017	1.77709174853555	0.563388288880609	0.01241070376651819	1.764681044769032	Democratic People's Republic of Korea
61	7	2018	1.75463011106706	0.565161484391211	0.01241475902536749	1.742215352041692	Democratic People's Republic of Korea
62	7	2019	1.74041127761676	0.566765705893725	0.01242041175216016	1.7279908658646	Democratic People's Republic of Korea
63	7	2020	1.71871889192499	0.56818855103523	0.0124188197642695	1.706300072160721	Democratic People's Republic of Korea
64	7	2021	1.69532030038545	0.569854634067777	0.01243384593670261	1.682886454448747	Democratic People's Republic of Korea
65	8	1990	2.90734193590254	0.667633853818721	0.01241183334978798	2.894930102552752	Taiwan (Province of China)
66	8	1991	2.56789336263834	0.676537236907717	0.01242436585008679	2.555468996788253	Taiwan (Province of China)
67	8	1992	2.4409365698035	0.684803635601178	0.01243094586256931	2.428505623940931	Taiwan (Province of China)
68	8	1993	2.52404208604386	0.692924130193594	0.01241872363851844	2.511623362405342	Taiwan (Province of China)
69	8	1994	2.50383327971743	0.701078749506874	0.01244951109253892	2.491383768624891	Taiwan (Province of China)
70	8	1995	2.39607597584091	0.709626820870811	0.01241819865863764	2.383657777182272	Taiwan (Province of China)
71	8	1996	2.30117975298683	0.719128415346056	0.01240920594855272	2.288770547038277	Taiwan (Province of China)
72	8	1997	2.17650641638726	0.72914549717473	0.0124311621986995	2.16407525418856	Taiwan (Province of China)
73	8	1998	2.19472412458448	0.738125787434293	0.01239149209770167	2.182332632486778	Taiwan (Province of China)
74	8	1999	2.11201068507035	0.745338399386342	0.01243606661548908	2.099574618454861	Taiwan (Province of China)
75	8	2000	2.11072232711367	0.752926841487622	0.01240296787495454	2.098319359238715	Taiwan (Province of China)
76	8	2001	2.07331004706646	0.760829809097496	0.01242532799883839	2.060884719067622	Taiwan (Province of China)
77	8	2002	1.98234071695088	0.769008983647841	0.01239646374177946	1.9699442532091	Taiwan (Province of China)
78	8	2003	1.95196180094038	0.776955803379445	0.012432892910721	1.939528908029659	Taiwan (Province of China)
79	8	2004	1.82570257763618	0.784677977861477	0.0124079021183329	1.813294675517847	Taiwan (Province of China)
80	8	2005	1.88263015215796	0.792445129331779	0.01243099690386965	1.87019915525409	Taiwan (Province of China)
81	8	2006	1.86136870894812	0.800174674875457	0.01243436907095582	1.848934339877164	Taiwan (Province of China)
82	8	2007	1.76216759318653	0.808137693890723	0.01243711809863695	1.749730475087893	Taiwan (Province of China)
83	8	2008	1.77406592044429	0.81540069133486	0.01241829606786064	1.761647624376429	Taiwan (Province of China)
84	8	2009	1.80521809049842	0.821432279265941	0.01242892366730547	1.792789166831115	Taiwan (Province of China)
85	8	2010	1.82784409282048	0.827226752015366	0.0124567959554362	1.815387296865044	Taiwan (Province of China)
86	8	2011	2.07996906413786	0.832064073807912	0.0124346042370343	2.067534459900826	Taiwan (Province of China)
87	8	2012	2.08971324144881	0.836677664574998	0.01243145893708814	2.077281782511722	Taiwan (Province of China)
88	8	2013	1.93591202500957	0.841280462756768	0.01243132550200097	1.923480699507569	Taiwan (Province of China)
89	8	2014	1.85765521927063	0.845695560406305	0.01241441844867454	1.845240800821955	Taiwan (Province of China)
90	8	2015	1.79246373289531	0.850055268699097	0.01244104609489791	1.780022686800412	Taiwan (Province of China)
91	8	2016	1.73831533274719	0.854466037759635	0.01240715559094854	1.725908177156241	Taiwan (Province of China)
92	8	2017	1.5089666559892	0.858888018761485	0.01240398395039169	1.496562672038808	Taiwan (Province of China)
93	8	2018	1.54158960938719	0.863158360983117	0.01243401944154795	1.529155589945642	Taiwan (Province of China)
94	8	2019	1.5916628440599	0.86741184993072	0.01239121153696728	1.579271632522933	Taiwan (Province of China)
95	8	2020	1.59593198231597	0.871247947250766	0.0124453389547913	1.583486643361179	Taiwan (Province of China)
96	8	2021	1.66635483300601	0.874747053187929	0.01241842956645323	1.653936403439557	Taiwan (Province of China)
97	10	1990	2.21172162508016	0.289075059080125	0.1731416196610424	2.038580005419118	Cambodia
98	10	1991	2.22164084051958	0.29247920029669	0.166173013230737	2.055467827288843	Cambodia
99	10	1992	2.23583921295038	0.296900954885372	0.1545833340532142	2.081255878897166	Cambodia
100	10	1993	2.24612919580733	0.301627201679918	0.1571132688479043	2.089015926959426	Cambodia
101	10	1994	2.26949239337629	0.305722592004088	0.1581702767207931	2.111322116655497	Cambodia
102	10	1995	2.2812952880793	0.310678881281017	0.1508139309960481	2.130481357083252	Cambodia
103	10	1996	2.27610455254934	0.31563096971546	0.1496258335998757	2.126478718949464	Cambodia
104	10	1997	2.24761496102654	0.320503749678941	0.1497159648839295	2.097898996142611	Cambodia
105	10	1998	2.24536612536348	0.324974298583536	0.1493341591567223	2.096031966206757	Cambodia
106	10	1999	2.21516327556121	0.330224246107348	0.1491582549456881	2.066005020615522	Cambodia
107	10	2000	2.11535678747089	0.336075029953322	0.1478953268776161	1.967461460593274	Cambodia
108	10	2001	2.11793470775016	0.342507910583009	0.1465310174432433	1.971403690306917	Cambodia
109	10	2002	2.06322569186139	0.349465712270985	0.1458039566187574	1.917421735242633	Cambodia
110	10	2003	1.97705543527348	0.356929660458733	0.1447943137064379	1.832261121567042	Cambodia
111	10	2004	1.9608950249038	0.364854644690823	0.1434571433981503	1.81743788150565	Cambodia
112	10	2005	1.96078376005015	0.373331814716366	0.1416811430968377	1.819102616953312	Cambodia
113	10	2006	1.87604835335818	0.381698166189418	0.14125202090049	1.73479633245769	Cambodia
114	10	2007	1.88708399264094	0.389876229632594	0.1412089896923515	1.745875002948588	Cambodia
115	10	2008	1.84747644410385	0.397679519850279	0.1412649852498042	1.706211458854046	Cambodia
116	10	2009	1.80581303682667	0.404220933365413	0.1407734359071121	1.665039600919558	Cambodia
117	10	2010	1.77571897734443	0.410211121336958	0.1403959662267002	1.63532301111773	Cambodia
118	10	2011	1.77723653248875	0.415964408667437	0.1344596142811355	1.642776918207614	Cambodia
119	10	2012	1.80349226129973	0.4217697537185	0.1344531866196196	1.66903907468011	Cambodia
120	10	2013	1.81047115223096	0.427715060183387	0.1344736555622007	1.675997496668759	Cambodia
121	10	2014	1.78633883310336	0.433597748994237	0.1344449194332986	1.651893913670061	Cambodia
122	10	2015	1.79308083249994	0.43948735809131	0.1342736066366279	1.658807225863312	Cambodia
123	10	2016	1.81588469380461	0.445358172105636	0.1345878284270173	1.681296865377593	Cambodia
124	10	2017	1.79815532095511	0.451221744385535	0.1345479311717415	1.663607389783369	Cambodia
125	10	2018	1.83679557338431	0.457341489845745	0.03818809834048102	1.798607475043829	Cambodia
126	10	2019	1.85947249747791	0.463643430446969	0.01540402606049379	1.844068471417416	Cambodia
127	10	2020	1.87468764271991	0.468876053670987	0.01933239481572296	1.855355247904187	Cambodia
128	10	2021	1.8600666009674	0.473621490708013	0.01485664623354165	1.845209954733859	Cambodia
129	11	1990	1.74578510643201	0.457134954421362	0.05154828533975409	1.694236821092256	Indonesia
130	11	1991	1.75894226980778	0.466505583269134	0.02033294612724214	1.738609323680538	Indonesia
131	11	1992	1.77633198630428	0.475753157454434	0.0141284945525532	1.762203491751727	Indonesia
132	11	1993	1.79885059044506	0.484775240859362	0.01313954408489799	1.785711046360162	Indonesia
133	11	1994	1.80342200360669	0.493607099523711	0.01271614304362818	1.790705860563062	Indonesia
134	11	1995	1.79957918992732	0.502008381392835	0.01263754562398284	1.786941644303337	Indonesia
135	11	1996	1.79628582137366	0.510108146446556	0.01262381758008461	1.783662003793576	Indonesia
136	11	1997	1.80085787029017	0.51810218881129	0.01260748333318708	1.788250386956983	Indonesia
137	11	1998	1.81154684616353	0.524045603868488	0.01262260946102715	1.798924236702503	Indonesia
138	11	1999	1.81438639629819	0.529176329629629	0.01258592695603873	1.801800469342151	Indonesia
139	11	2000	1.80495770589897	0.533789587270659	0.01259021983185845	1.792367486067112	Indonesia
140	11	2001	1.79439380167481	0.537977981115366	0.01247187719862422	1.781921924476186	Indonesia
141	11	2002	1.77701821147749	0.542245676060877	0.0124427063404671	1.764575505137023	Indonesia
142	11	2003	1.76496487547875	0.546550264351478	0.0124368915396636	1.752527983939086	Indonesia
143	11	2004	1.7422797642928	0.550902314227472	0.0124798820322259	1.729799882260574	Indonesia
144	11	2005	1.71622261654378	0.555424913216581	0.01243456870455313	1.703788047839227	Indonesia
145	11	2006	1.68570738895955	0.560265924242442	0.01243064458636037	1.67327674437319	Indonesia
146	11	2007	1.67070767273753	0.565811896183758	0.01241150250812112	1.658296170229409	Indonesia
147	11	2008	1.66113898796414	0.572225266933015	0.01241927572958876	1.648719712234551	Indonesia
148	11	2009	1.63568484380202	0.578866902230273	0.01241739279759631	1.623267451004424	Indonesia
149	11	2010	1.61224735844441	0.585982419406785	0.01242499427217925	1.599822364172231	Indonesia
150	11	2011	1.59107906912231	0.593652984587084	0.01242878868996727	1.578650280432343	Indonesia
151	11	2012	1.5547913286444	0.601185701344525	0.01244646766665136	1.542344860977749	Indonesia
152	11	2013	1.52835719932719	0.608509904334102	0.01247147475818394	1.515885724569006	Indonesia
153	11	2014	1.50110318290825	0.615499887091834	0.01244496549912158	1.488658217409128	Indonesia
154	11	2015	1.47761007365313	0.622222469472476	0.01245863145911768	1.465151442194012	Indonesia
155	11	2016	1.45218375459963	0.62866662466714	0.01241613556861793	1.439767619031012	Indonesia
156	11	2017	1.43722580163009	0.634895744678987	0.0124490848450263	1.424776716785064	Indonesia
157	11	2018	1.43021215626336	0.640948750163115	0.01240571455571059	1.417806441707649	Indonesia
158	11	2019	1.41582850478006	0.64686545689526	0.01243618994546367	1.403392314834596	Indonesia
159	11	2020	1.38624925065095	0.651926647922518	0.012421172078189	1.373828078572761	Indonesia
160	11	2021	1.34300776221478	0.656868336261681	0.01243075348762755	1.330577008727152	Indonesia
161	12	1990	2.16212356642811	0.264283163752662	0.4689570557219891	1.693166510706121	Lao People's Democratic Republic
162	12	1991	2.15227858902341	0.268787617854408	0.4669661510487663	1.685312437974644	Lao People's Democratic Republic
163	12	1992	2.16632226967431	0.273435312470827	0.4680496665367885	1.698272603137521	Lao People's Democratic Republic
164	12	1993	2.17578685557538	0.278140417914198	0.2741625847333564	1.901624270842023	Lao People's Democratic Republic
165	12	1994	2.17519127310204	0.283270229855729	0.1785400849218052	1.996651188180235	Lao People's Democratic Republic
166	12	1995	2.18191702448452	0.288795341159004	0.1745605468738199	2.0073564776107	Lao People's Democratic Republic
167	12	1996	2.1534309980186	0.294838372041673	0.162509140870663	1.990921857147937	Lao People's Democratic Republic
168	12	1997	2.14895596837483	0.301477967015192	0.1560420398741312	1.992913928500699	Lao People's Democratic Republic
169	12	1998	2.16101738936463	0.308402544731754	0.153368980539256	2.007648408825374	Lao People's Democratic Republic
170	12	1999	2.15619206112998	0.315972615438411	0.1494568755452967	2.006735185584684	Lao People's Democratic Republic
171	12	2000	2.06904701603726	0.323947359495962	0.1493440600620164	1.919702955975243	Lao People's Democratic Republic
172	12	2001	2.09842881241275	0.332580408807204	0.1490091483019766	1.949419664110773	Lao People's Democratic Republic
173	12	2002	2.07109575286607	0.341667271144462	0.1461169773454822	1.924978775520588	Lao People's Democratic Republic
174	12	2003	2.04188367605865	0.350658178383381	0.1455367947244988	1.896346881334151	Lao People's Democratic Republic
175	12	2004	2.01395828300304	0.359681759216616	0.14448491373751	1.86947336926553	Lao People's Democratic Republic
176	12	2005	1.99923646488879	0.368728677775792	0.1434489256396513	1.855787539249139	Lao People's Democratic Republic
177	12	2006	1.96821453679572	0.378122280697802	0.1415863604561755	1.826628176339544	Lao People's Democratic Republic
178	12	2007	1.94737135905449	0.387723649113709	0.1413362404977516	1.806035118556738	Lao People's Democratic Republic
179	12	2008	1.98756659348277	0.397011298824877	0.1411296357070028	1.846436957775767	Lao People's Democratic Republic
180	12	2009	1.9904808494785	0.406139021683818	0.1406727942202543	1.849808055258246	Lao People's Democratic Republic
181	12	2010	1.95987519234724	0.414865566497825	0.1351993229923891	1.824675869354851	Lao People's Democratic Republic
182	12	2011	1.95662924894181	0.42335452259834	0.1344571034812262	1.822172145460584	Lao People's Democratic Republic
183	12	2012	1.89697934936429	0.431149360954477	0.1343728158060681	1.762606533558222	Lao People's Democratic Republic
184	12	2013	1.90004224521561	0.438691038635463	0.1343923904349208	1.765649854780689	Lao People's Democratic Republic
185	12	2014	1.87358263122264	0.4458694242056	0.1346311544511675	1.738951476771472	Lao People's Democratic Republic
186	12	2015	1.88293250839953	0.452749603276049	0.1344825998428401	1.74844990855669	Lao People's Democratic Republic
187	12	2016	1.87590734027516	0.459583995539449	0.03521596535648899	1.840691374918671	Lao People's Democratic Republic
188	12	2017	1.85640672402547	0.466168891657656	0.0201572734278115	1.836249450597659	Lao People's Democratic Republic
189	12	2018	1.83747088026029	0.472618102538068	0.01467759428945796	1.822793285970832	Lao People's Democratic Republic
190	12	2019	1.82735770125237	0.478811372841658	0.01409465793769673	1.813263043314673	Lao People's Democratic Republic
191	12	2020	1.82302548113049	0.484192959345392	0.0135937489906508	1.809431732139839	Lao People's Democratic Republic
192	12	2021	1.80958789122159	0.489136091456599	0.01272848134693514	1.796859409874655	Lao People's Democratic Republic
193	13	1990	2.37134633057855	0.545799405460294	0.01241277896628496	2.358933551612265	Malaysia
194	13	1991	2.29844207380859	0.551683548009526	0.01243665671087969	2.28600541709771	Malaysia
195	13	1992	2.2640060368116	0.558186752245966	0.01241910065584554	2.251586936155755	Malaysia
196	13	1993	2.25063196395942	0.565845656303133	0.01242105798839217	2.238210905971028	Malaysia
197	13	1994	2.18658805524442	0.574380445989544	0.0124231770181684	2.174164878226252	Malaysia
198	13	1995	2.24226189118251	0.583441102596569	0.01240474057311512	2.229857150609395	Malaysia
199	13	1996	2.17779684729777	0.593152135005711	0.01240804582141032	2.16538880147636	Malaysia
200	13	1997	2.15521455385649	0.603418105152686	0.01242220796286086	2.142792345893629	Malaysia
201	13	1998	2.04150295103938	0.612645412003281	0.01243810040119738	2.029064850638183	Malaysia
202	13	1999	2.13491503565821	0.621724901078498	0.01242479927740339	2.122490236380806	Malaysia
203	13	2000	1.9268754831223	0.630523543762275	0.01241023107954565	1.914465252042754	Malaysia
204	13	2001	1.78571913103824	0.638257476929833	0.01243621656449139	1.773282914473749	Malaysia
205	13	2002	1.73454594959079	0.645044248017871	0.0124261829453881	1.722119766645402	Malaysia
206	13	2003	1.73048553024471	0.65088567830407	0.01241187811541814	1.718073652129292	Malaysia
207	13	2004	1.68969783574977	0.656243325827196	0.01242213354325047	1.67727570220652	Malaysia
208	13	2005	1.64817408550994	0.661242241061834	0.01244686792880912	1.635727217581131	Malaysia
209	13	2006	1.56027979725416	0.665956287100151	0.01243931748581253	1.547840479768347	Malaysia
210	13	2007	1.50730577819082	0.670843725887123	0.01244221148053153	1.494863566710288	Malaysia
211	13	2008	1.52575499278484	0.676399910213952	0.01243548243311914	1.513319510351721	Malaysia
212	13	2009	1.56380553071117	0.682070653985994	0.01244099313932515	1.551364537571845	Malaysia
213	13	2010	1.54813136324737	0.688258621606068	0.01241440093678505	1.535716962310585	Malaysia
214	13	2011	1.54499050051815	0.69408340345083	0.01242630608994855	1.532564194428201	Malaysia
215	13	2012	1.54793772296734	0.699664734135674	0.01240504860764178	1.535532674359698	Malaysia
216	13	2013	1.51488340904859	0.70493071683803	0.01243084325357836	1.502452565795012	Malaysia
217	13	2014	1.56851154287448	0.709953756222256	0.01243741716065294	1.556074125713827	Malaysia
218	13	2015	1.69134554244641	0.714659871236347	0.01240533860209456	1.678940203844316	Malaysia
219	13	2016	1.70632812047626	0.719223424980679	0.0123942780756071	1.693933842400653	Malaysia
220	13	2017	1.75022954954166	0.724235411990887	0.01241552677314209	1.737814022768518	Malaysia
221	13	2018	1.74272936142106	0.72938807812528	0.01243249449673781	1.730296866924322	Malaysia
222	13	2019	1.81471471263682	0.734587751127645	0.01241592909855402	1.802298783538266	Malaysia
223	13	2020	1.40460543548551	0.738743992650626	0.01241424214565983	1.39219119333985	Malaysia
224	13	2021	1.78450577939468	0.742523828414751	0.01243317248900376	1.772072606905676	Malaysia
225	14	1990	1.04496580175002	0.331601544442323	0.148654442830894	0.896311358919126	Maldives
226	14	1991	0.982099523223251	0.344398606997735	0.1460307318688733	0.8360687913543777	Maldives
227	14	1992	0.94528384213779	0.358252339504646	0.1445623387437242	0.8007215033940658	Maldives
228	14	1993	0.913181831702696	0.372806998520911	0.1416409120788144	0.7715409196238816	Maldives
229	14	1994	0.914345901372452	0.388081604129663	0.1411615860505484	0.7731843153219036	Maldives
230	14	1995	0.887161079584166	0.403945582505039	0.1406266633723137	0.7465344162118522	Maldives
231	14	1996	0.859870945696022	0.420519127829701	0.134492698350183	0.725378247345839	Maldives
232	14	1997	0.800686093867965	0.437436025558501	0.1341805026554345	0.6665055912125304	Maldives
233	14	1998	0.817788010671542	0.453973361371121	0.1345180356648912	0.6832699750066509	Maldives
234	14	1999	0.85449270430906	0.469338065717424	0.01468701168838482	0.8398056926206752	Maldives
235	14	2000	0.823615071606604	0.483495670503175	0.01353377753851865	0.8100812940680853	Maldives
236	14	2001	0.793158315033874	0.495923695035155	0.01263162005050488	0.7805266949833691	Maldives
237	14	2002	0.814072149870902	0.507404859766873	0.01260428119768825	0.8014678686732138	Maldives
238	14	2003	0.79499351076602	0.518926864396739	0.01263551353205523	0.7823579972339647	Maldives
239	14	2004	0.769053893677391	0.529910190937908	0.01260366990349874	0.7564502237738923	Maldives
240	14	2005	0.737871519740699	0.53825333247429	0.01247815382840204	0.725393365912297	Maldives
241	14	2006	0.724291409769804	0.547950411527519	0.01242870831452	0.711862701455284	Maldives
242	14	2007	0.707853502538389	0.557529246632533	0.01243019412733183	0.6954233084110572	Maldives
243	14	2008	0.69255186772271	0.566839634379964	0.01241152418843876	0.6801403435342713	Maldives
244	14	2009	0.67813768013438	0.574442059853853	0.0124494081958266	0.6656882719385534	Maldives
245	14	2010	0.667984489875103	0.581980986393534	0.0124181315080996	0.6555663583670034	Maldives
246	14	2011	0.650866228017647	0.589684459954112	0.01241252861660909	0.6384536994010379	Maldives
247	14	2012	0.619215163412042	0.596948519185372	0.01245030601726172	0.6067648573947803	Maldives
248	14	2013	0.630718640804905	0.604238519255647	0.01242506768973653	0.6182935731151685	Maldives
249	14	2014	0.61849701688306	0.611578071403856	0.01242830090098221	0.6060687159820778	Maldives
250	14	2015	0.582232448404382	0.618454389892933	0.01242940929473231	0.5698030391096497	Maldives
251	14	2016	0.59025083533367	0.624875949954596	0.01240609557059412	0.5778447397630758	Maldives
252	14	2017	0.597460301966605	0.631083288156097	0.01240966300581025	0.5850506389607948	Maldives
253	14	2018	0.609448013548983	0.637205659403498	0.01241006814703542	0.5970379454019477	Maldives
254	14	2019	0.588991138279813	0.643082793641918	0.01242396240917519	0.5765671758706378	Maldives
255	14	2020	0.548248631701367	0.647608589281031	0.01242460355895746	0.5358240281424095	Maldives
256	14	2021	0.570896781857166	0.650886627343107	0.01242324859098668	0.5584735332661793	Maldives
257	15	1990	2.47143217595344	0.319219723709677	0.1498767424841743	2.321555433469265	Myanmar
258	15	1991	2.5121803321512	0.322034718697423	0.149478102724264	2.362702229426936	Myanmar
259	15	1992	2.52901207229922	0.325628883748026	0.1495143991606728	2.379497673138547	Myanmar
260	15	1993	2.53437757342794	0.329707434417887	0.1493675305518194	2.38501004287612	Myanmar
261	15	1994	2.52576402018647	0.334290120297598	0.1478482889287967	2.377915731257673	Myanmar
262	15	1995	2.51820872656823	0.339590975967104	0.1462634468209227	2.371945279747307	Myanmar
263	15	1996	2.50706172562875	0.345191641257382	0.1458805706557124	2.361181154973038	Myanmar
264	15	1997	2.49323008419794	0.350892883218861	0.1456842469707735	2.347545837227166	Myanmar
265	15	1998	2.49352393746148	0.356696902058465	0.1446129752650449	2.348910962196435	Myanmar
266	15	1999	2.4659628496252	0.36303773228042	0.1445950574699772	2.321367792155223	Myanmar
267	15	2000	2.45171879194961	0.370360017053284	0.1432684144111641	2.308450377538446	Myanmar
268	15	2001	2.39144733934868	0.378171980483692	0.1418049553003689	2.249642384048311	Myanmar
269	15	2002	2.32838932172736	0.386343628220189	0.1415811810951197	2.18680814063224	Myanmar
270	15	2003	2.29380979776964	0.395218766380276	0.1410118580997539	2.152797939669886	Myanmar
271	15	2004	2.28782145005581	0.40469235815513	0.1406911030707901	2.14713034698502	Myanmar
272	15	2005	2.23758140087342	0.414662082498037	0.1355149376896814	2.102066463183738	Myanmar
273	15	2006	2.15826515332201	0.424705070565889	0.134294878237726	2.023970275084284	Myanmar
274	15	2007	2.04539860034482	0.434536927066905	0.1342119336583238	1.911186666686496	Myanmar
275	15	2008	1.94641638876429	0.443595531234043	0.1347185047113305	1.811697884052959	Myanmar
276	15	2009	1.90803656747112	0.451954883959276	0.1341356698467395	1.77390089762438	Myanmar
277	15	2010	1.84326438137235	0.460180429354898	0.03283459437610507	1.810429786996245	Myanmar
278	15	2011	1.81112237884379	0.467850871609568	0.016607598106145	1.794514780737645	Myanmar
279	15	2012	1.67978590789161	0.475336422547245	0.01396496701838119	1.665820940873229	Myanmar
280	15	2013	1.7109426385538	0.482821855058075	0.0136202163495316	1.697322422204268	Myanmar
281	15	2014	1.73235478354852	0.490255145456161	0.01280981662511357	1.719544966923406	Myanmar
282	15	2015	1.71393681560788	0.497374156127321	0.01262364012127669	1.701313175486603	Myanmar
283	15	2016	1.72245163771363	0.504115978117272	0.01263395740802967	1.7098176803056	Myanmar
284	15	2017	1.70397801103534	0.510823431317416	0.01260600250498371	1.691372008530356	Myanmar
285	15	2018	1.67062213066704	0.517557469010629	0.01259365668702903	1.658028473980011	Myanmar
286	15	2019	1.66252068633909	0.524108970350153	0.01262695049022467	1.649893735848865	Myanmar
287	15	2020	1.65562756279772	0.529434702877063	0.0126001619018797	1.64302740089584	Myanmar
288	15	2021	1.6210572131868	0.533900839611906	0.01259814138809411	1.608459071798706	Myanmar
289	16	1990	2.64065649016442	0.510011796397722	0.01259144079144283	2.628065049372977	Philippines
290	16	1991	2.55404590845535	0.513707183203398	0.01260812836389706	2.541437780091453	Philippines
291	16	1992	2.52506464823249	0.517109502298333	0.01260553420620413	2.512459114026286	Philippines
292	16	1993	2.46477901867592	0.520600378172241	0.0126029173041256	2.452176101371794	Philippines
293	16	1994	2.37014596471992	0.524613606961947	0.01265153922498808	2.357494425494932	Philippines
294	16	1995	2.30573452020261	0.528827907097189	0.01261600540600142	2.293118514796609	Philippines
295	16	1996	2.28542463225947	0.532938848718821	0.01259321899102472	2.272831413268445	Philippines
296	16	1997	2.24866749532172	0.536589867582292	0.01258428238138171	2.236083212940338	Philippines
297	16	1998	2.23207566876471	0.539496470377039	0.01246906705474202	2.219606601709968	Philippines
298	16	1999	2.20165521921711	0.542257968063782	0.01240818031181405	2.189247038905296	Philippines
299	16	2000	2.21744841267301	0.544997722532077	0.01241303770882269	2.205035374964187	Philippines
300	16	2001	2.24576017045431	0.547409431560733	0.01241689654841818	2.233343273905892	Philippines
301	16	2002	2.2149430415296	0.549521153378409	0.01243685997613822	2.202506181553462	Philippines
302	16	2003	2.1865029680719	0.551567967518738	0.0124332679512245	2.174069700120675	Philippines
303	16	2004	2.16055847709036	0.553704287358934	0.01241900987643236	2.148139467213928	Philippines
304	16	2005	2.1633106361992	0.555664102826939	0.01242684599373659	2.150883790205464	Philippines
305	16	2006	2.12722964744473	0.557976265254754	0.01242887089204778	2.114800776552682	Philippines
306	16	2007	2.0965191159042	0.560822023745201	0.01240661165648565	2.084112504247714	Philippines
307	16	2008	2.10047848241532	0.563974721376474	0.01243159979611678	2.088046882619203	Philippines
308	16	2009	2.10985333627341	0.567355819963632	0.01243233440477006	2.09742100186864	Philippines
309	16	2010	2.09030553749654	0.571765888250344	0.01243204620267109	2.077873491293869	Philippines
310	16	2011	2.05288164153058	0.577240283466517	0.01242729203017063	2.040454349500409	Philippines
311	16	2012	2.01346492587392	0.58376762501942	0.01242988731163019	2.00103503856229	Philippines
312	16	2013	1.99809530201557	0.590837549266941	0.01243283207199021	1.98566246994358	Philippines
313	16	2014	2.0266240508486	0.598384520042983	0.01240826395151098	2.014215786897089	Philippines
314	16	2015	2.05011802384434	0.606215624393378	0.01243904136830582	2.037678982476034	Philippines
315	16	2016	2.03281143750788	0.614224960974851	0.01244501468246605	2.020366422825414	Philippines
316	16	2017	2.01013538235452	0.622315028960912	0.01240601842792942	1.997729363926591	Philippines
317	16	2018	1.99911195748841	0.630464275930184	0.01240768660880277	1.986704270879607	Philippines
318	16	2019	2.01631339730841	0.638547384381803	0.01242310627790055	2.00389029103051	Philippines
319	16	2020	1.8864243476873	0.644867233233664	0.01245511226803789	1.873969235419262	Philippines
320	16	2021	1.95816844891669	0.651219328702707	0.01243731456556515	1.945731134351125	Philippines
321	17	1990	1.92727059965378	0.522622552851521	0.0126322726150178	1.914638327038762	Sri Lanka
322	17	1991	1.85019214017915	0.528239202759485	0.01259514383400567	1.837596996345144	Sri Lanka
323	17	1992	1.82708085003835	0.533345535471094	0.01262124772745752	1.814459602310893	Sri Lanka
324	17	1993	1.69207894974202	0.538891102297622	0.01249173991391724	1.679587209828103	Sri Lanka
325	17	1994	1.73609196024412	0.545124551180714	0.01243689127207162	1.723655068972048	Sri Lanka
326	17	1995	1.79789382007173	0.551744058346111	0.01242741236853407	1.785466407703196	Sri Lanka
327	17	1996	1.8986720316486	0.558938887614985	0.01242602844226692	1.886246003206333	Sri Lanka
328	17	1997	1.93015053196509	0.566128422363729	0.01240959192140257	1.917740940043687	Sri Lanka
329	17	1998	1.76968054058041	0.572326186668561	0.01241547305474639	1.757265067525664	Sri Lanka
330	17	1999	1.72847032959703	0.57763004764168	0.01243100616843889	1.716039323428591	Sri Lanka
331	17	2000	1.71939529528779	0.582942637570578	0.01241188568994447	1.706983409597846	Sri Lanka
332	17	2001	1.55415469069737	0.587556599070554	0.01242225994971435	1.541732430747656	Sri Lanka
333	17	2002	1.49390660554579	0.59235912694583	0.01242607682302717	1.481480528722763	Sri Lanka
334	17	2003	1.52186840388072	0.597410284061105	0.01242385828954153	1.509444545591178	Sri Lanka
335	17	2004	1.4551098117746	0.60225006214936	0.01242696831023122	1.442682843464369	Sri Lanka
336	17	2005	1.51270702334708	0.606906655593188	0.01246528771298932	1.500241735634091	Sri Lanka
337	17	2006	1.45713052097581	0.611807083317854	0.0124350372424646	1.444695483733345	Sri Lanka
338	17	2007	1.44024966996083	0.616979265050006	0.01240782485443687	1.427841845106393	Sri Lanka
339	17	2008	1.47221456276409	0.622414317259024	0.01240466645318763	1.459809896310902	Sri Lanka
340	17	2009	1.45605428725606	0.628149630493025	0.01245098917010459	1.443603298085955	Sri Lanka
341	17	2010	1.42669268913172	0.634263123413356	0.01240372162909088	1.414288967502629	Sri Lanka
342	17	2011	1.48793602735338	0.640799571244289	0.01244442427443249	1.475491603078947	Sri Lanka
343	17	2012	1.33785409598556	0.648049815659369	0.01243947089395568	1.325414625091604	Sri Lanka
344	17	2013	1.22760846459928	0.655435837718287	0.01241368467523236	1.215194779924048	Sri Lanka
345	17	2014	1.14821674719292	0.662782434226903	0.01243267869415424	1.135784068498766	Sri Lanka
346	17	2015	1.12261284061717	0.669760291875565	0.01241372388584336	1.110199116731327	Sri Lanka
347	17	2016	1.21118592606163	0.67627744148358	0.0124270191593463	1.198758906902284	Sri Lanka
348	17	2017	1.22167892643674	0.682405274024772	0.01243709920563187	1.209241827231108	Sri Lanka
349	17	2018	1.24871858937083	0.688125858195178	0.01243679919635689	1.236281790174473	Sri Lanka
350	17	2019	1.30454386686358	0.69351606326589	0.01240276131943427	1.292141105544146	Sri Lanka
351	17	2020	0.958497001921645	0.697648535082413	0.01242959544519759	0.9460674064764474	Sri Lanka
352	17	2021	1.26958685552664	0.70153493519423	0.01241118477175116	1.257175670754889	Sri Lanka
353	18	1990	2.10577080103009	0.506644860754466	0.01260310447456645	2.093167696555524	Thailand
354	18	1991	2.17129352557566	0.515911465809998	0.0126438903058195	2.15864963526984	Thailand
355	18	1992	2.21417065448183	0.525161868897941	0.01262014429422393	2.201550510187606	Thailand
356	18	1993	2.3425006640423	0.534303709087494	0.01260053560240463	2.329900128439895	Thailand
357	18	1994	2.42718227676262	0.543325546554827	0.01244000528261636	2.414742271480004	Thailand
358	18	1995	2.53561055007936	0.552452208814004	0.01241352687377321	2.523197023205587	Thailand
359	18	1996	2.63210646185939	0.561302486534141	0.01243299480312872	2.619673467056261	Thailand
360	18	1997	2.4954643557474	0.568449492093676	0.01240750251687471	2.483056853230525	Thailand
361	18	1998	2.31820385710585	0.573817902004847	0.01242809065364588	2.305775766452204	Thailand
362	18	1999	2.30856431335118	0.578854167794919	0.01245024612369565	2.296114067227485	Thailand
363	18	2000	2.33204951336813	0.58350091705013	0.01245135987880543	2.319598153489324	Thailand
364	18	2001	2.29282	0.587661560775708	0.01242036882454994	2.28039536541145	Thailand
365	18	2002	2.29572950711757	0.59175909789129	0.01242663010608064	2.283302877011489	Thailand
366	18	2003	2.22879966756812	0.596048920136592	0.01243245845197406	2.216367209116146	Thailand
367	18	2004	2.14873723062168	0.600520665140167	0.01242813119076668	2.136309099430914	Thailand
368	18	2005	2.02548717114254	0.605040775160747	0.01240916370237901	2.013078007440161	Thailand
369	18	2006	1.95506773015493	0.610356678024317	0.01241798271131339	1.942649747443617	Thailand
370	18	2007	1.89818589899681	0.616368591131489	0.01242930163281769	1.885756597363992	Thailand
371	18	2008	1.79684320523214	0.621067542847306	0.01241037817685604	1.784432827055284	Thailand
372	18	2009	1.68608189551325	0.624329070216978	0.01241111999379395	1.673670775519456	Thailand
373	18	2010	1.63373766563036	0.62858943983977	0.01243436352750822	1.621303302102852	Thailand
374	18	2011	1.58491349842397	0.633226727672561	0.01242828752529326	1.572485210898677	Thailand
375	18	2012	1.54906423448751	0.638410972213962	0.01242443019268889	1.536639804294821	Thailand
376	18	2013	1.48934392142661	0.643672915801455	0.01244401372324593	1.476899907703364	Thailand
377	18	2014	1.46161704456584	0.648772057471972	0.01241667997584651	1.449200364589994	Thailand
378	18	2015	1.4662164876791	0.654015622617677	0.01245183053752636	1.453764657141574	Thailand
379	18	2016	1.48596713119935	0.659369302952365	0.01244462572012934	1.473522505479221	Thailand
380	18	2017	1.44475225930434	0.664804133690469	0.01240649768244485	1.432345761621895	Thailand
381	18	2018	1.43660058702953	0.670225586853729	0.01242128542366245	1.424179301605867	Thailand
382	18	2019	1.43804672651311	0.675273900833315	0.01242383105851909	1.425622895454591	Thailand
383	18	2020	1.43953589316884	0.679119989171207	0.01241401951143788	1.427121873657402	Thailand
384	18	2021	1.40931995019555	0.682547932974593	0.01242781415302111	1.396892136042529	Thailand
385	19	1990	1.48127829914135	0.262468083434918	0.4681593209680873	1.013118978173263	Timor-Leste
386	19	1991	1.46438523277335	0.270943348789144	0.4680159602538401	0.9963692725195099	Timor-Leste
387	19	1992	1.4755413927894	0.279916760012752	0.2543837298324403	1.22115766295696	Timor-Leste
388	19	1993	1.48515922234765	0.289266628937942	0.1635409625826486	1.321618259765001	Timor-Leste
389	19	1994	1.47806650894534	0.298763188841394	0.160464840007872	1.317601668937468	Timor-Leste
390	19	1995	1.46318419654584	0.308018683645478	0.1524371703204444	1.310747026225396	Timor-Leste
391	19	1996	1.44124193149803	0.317588750054214	0.1500902334367966	1.291151698061233	Timor-Leste
392	19	1997	1.39646930183614	0.326705373863583	0.1492975028962884	1.247171798939852	Timor-Leste
393	19	1998	1.38277520022845	0.334894497001343	0.1481447553854988	1.234630444842951	Timor-Leste
394	19	1999	1.35546914787944	0.339252140436899	0.1462489072863153	1.209220240593125	Timor-Leste
395	19	2000	1.37286	0.343793649201481	0.1460425347511557	1.226817440472844	Timor-Leste
396	19	2001	1.32482008987523	0.349490320159863	0.1456538933328517	1.179166196542378	Timor-Leste
397	19	2002	1.1497995806476	0.354162019516716	0.1456616060526121	1.004137974594988	Timor-Leste
398	19	2003	1.20826912263442	0.35844002540281	0.1444893020858534	1.063779820548567	Timor-Leste
399	19	2004	0.848949281442566	0.362687998477417	0.1446749442480355	0.7042743371945305	Timor-Leste
400	19	2005	0.941380602854188	0.366913584279333	0.1436486049457559	0.7977319979084321	Timor-Leste
401	19	2006	0.897950057569289	0.370654092006941	0.1433976357102019	0.7545524218590871	Timor-Leste
402	19	2007	0.932849778441944	0.375390767982559	0.1418408911663227	0.7910088872756214	Timor-Leste
403	19	2008	0.864642998173189	0.381227527778766	0.1412592940373748	0.7233837041358142	Timor-Leste
404	19	2009	0.984172195035423	0.387944823498752	0.1412086888225302	0.8429635062128928	Timor-Leste
405	19	2010	0.982456211943567	0.394887019369648	0.141131084017222	0.841325127926345	Timor-Leste
406	19	2011	1.20543851202348	0.401872356301348	0.1405860652559375	1.064852446767543	Timor-Leste
407	19	2012	1.33490056684471	0.408910300117845	0.1404109772958935	1.194489589548817	Timor-Leste
408	19	2013	1.34581751132429	0.41521787782997	0.1350661268831255	1.210751384441165	Timor-Leste
409	19	2014	1.34941706346485	0.421155537971188	0.1345550598452579	1.214862003619592	Timor-Leste
410	19	2015	1.35594341226947	0.426383620035982	0.1342406967051247	1.221702715564345	Timor-Leste
411	19	2016	1.3578320518647	0.431207272013621	0.1345405955124593	1.223291456352241	Timor-Leste
412	19	2017	1.3544658326199	0.434519733594658	0.1343848577946319	1.220080974825268	Timor-Leste
413	19	2018	1.35524834232109	0.437018662969572	0.1340792271602697	1.22116911516082	Timor-Leste
414	19	2019	1.35483069193448	0.44019584549571	0.1341755413026309	1.220655150631849	Timor-Leste
415	19	2020	1.35355241730089	0.442349336035765	0.1348098040159377	1.218742613284952	Timor-Leste
416	19	2021	1.33650555696916	0.444667618881833	0.1344757979836184	1.202029758985542	Timor-Leste
417	20	1990	2.3274642656962	0.407630047693296	0.1403181549210266	2.187146110775173	Viet Nam
418	20	1991	2.29025511345709	0.413217249557429	0.1352954181662135	2.154959695290877	Viet Nam
419	20	1992	2.2586211547193	0.419781657140794	0.1341915694251148	2.124429585294185	Viet Nam
420	20	1993	2.21909729298148	0.427072184949202	0.1342963511995431	2.084800941781937	Viet Nam
421	20	1994	2.17108047750349	0.435106272492167	0.1344347001820536	2.036645777321437	Viet Nam
422	20	1995	2.12389244934472	0.443858785203356	0.13459850891657	1.98929394042815	Viet Nam
423	20	1996	2.0884403293989	0.453102410398964	0.1343992214531921	1.954041107945708	Viet Nam
424	20	1997	2.06899729073059	0.462853518365539	0.02289951458021444	2.046097776150376	Viet Nam
425	20	1998	2.05855591299471	0.47247889159957	0.0147681728764082	2.043787740118302	Viet Nam
426	20	1999	2.05916384261471	0.48144577410536	0.01353890324356586	2.045624939371144	Viet Nam
427	20	2000	2.0382581777407	0.489802045414549	0.01281735545922193	2.025440822281478	Viet Nam
428	20	2001	2.06820558674827	0.497630349065707	0.01260586066124938	2.05559972608702	Viet Nam
429	20	2002	2.12548655509184	0.505453447065355	0.01263702199001828	2.112849533101822	Viet Nam
430	20	2003	2.22223404661583	0.513367511118634	0.01260655153238813	2.209627495083442	Viet Nam
431	20	2004	2.33192208285285	0.521229389687461	0.01260773557641386	2.319314347276436	Viet Nam
432	20	2005	2.42732768920743	0.528956332075378	0.01260236355130119	2.414725325656129	Viet Nam
433	20	2006	2.51039350719975	0.53630065301368	0.01259267212457827	2.497800835075171	Viet Nam
434	20	2007	2.59560648290465	0.543342652110377	0.01244878817001989	2.58315769473463	Viet Nam
435	20	2008	2.67356701414343	0.550127119086299	0.01245518721762534	2.661111826925804	Viet Nam
436	20	2009	2.77109015219947	0.55645594448371	0.01242737658187006	2.7586627756176	Viet Nam
437	20	2010	2.86571761087101	0.562768571224979	0.0124397013309759	2.853277909540034	Viet Nam
438	20	2011	2.90928364146053	0.568945458254757	0.01238878990048368	2.896894851560046	Viet Nam
439	20	2012	2.94944374637695	0.575078671720175	0.01240639697914755	2.937037349397802	Viet Nam
440	20	2013	2.99464553196776	0.581029214733769	0.0124379162309727	2.982207615736787	Viet Nam
441	20	2014	3.02971880644647	0.586913814919078	0.01243024902645555	3.017288557420014	Viet Nam
442	20	2015	3.07748290870213	0.592849573281283	0.01243632871061152	3.065046579991518	Viet Nam
443	20	2016	3.09493317598368	0.598849485299412	0.0124157550417959	3.082517420941884	Viet Nam
444	20	2017	3.11291811337577	0.605019420569412	0.01242860537561566	3.100489508000154	Viet Nam
445	20	2018	3.13085105034492	0.611351406113218	0.01241189474786047	3.11843915559706	Viet Nam
446	20	2019	3.13192763793291	0.6177338152062	0.01243143610744751	3.119496201825463	Viet Nam
447	20	2020	3.13490579132176	0.623090320139283	0.01242128465343852	3.122484506668322	Viet Nam
448	20	2021	3.11007665389017	0.627933720680671	0.0124156215431558	3.097661032347014	Viet Nam
449	22	1990	4.51558548156049	0.53464890774309	0.01258892107295745	4.502996560487532	Fiji
450	22	1991	4.50993539890246	0.538778259951718	0.01248188874928896	4.497453510153171	Fiji
451	22	1992	4.44533693057594	0.543188551973659	0.01243521034257611	4.432901720233364	Fiji
452	22	1993	4.47245182559597	0.547776473718793	0.01240483121185086	4.460046994384119	Fiji
453	22	1994	4.44226876089395	0.552849019704515	0.01242266337637393	4.429846097517576	Fiji
454	22	1995	4.37352255508457	0.558530972290103	0.01243892284990714	4.361083632234663	Fiji
455	22	1996	4.4026801967911	0.565041878958725	0.01244003333926882	4.390240163451831	Fiji
456	22	1997	4.3994142138724	0.571187752703497	0.01242802501021642	4.386986188862184	Fiji
457	22	1998	4.20225235858814	0.577172353765379	0.01242594888837195	4.189826409699768	Fiji
458	22	1999	4.36816317772363	0.583573942431191	0.01242939784334275	4.355733779880286	Fiji
459	22	2000	4.59581000775495	0.589196631128333	0.01242869499922725	4.583381312755723	Fiji
460	22	2001	4.61093417372759	0.59449741944042	0.0124424730744269	4.598491700653163	Fiji
461	22	2002	4.49136396875521	0.59932203091066	0.01243535308098106	4.478928615674229	Fiji
462	22	2003	4.3858029324668	0.603489622121197	0.01239810110446569	4.373404831362334	Fiji
463	22	2004	4.02234843426658	0.607544889853603	0.01240140761914683	4.009947026647433	Fiji
464	22	2005	3.77243788863976	0.610812943594047	0.01241899861670545	3.760018890023054	Fiji
465	22	2006	3.89524804494102	0.613932767413255	0.01243819935925322	3.882809845581767	Fiji
466	22	2007	3.93941084431378	0.616582915169589	0.01240132079519219	3.927009523518588	Fiji
467	22	2008	3.85713133263063	0.618958809102014	0.01242370887867999	3.84470762375195	Fiji
468	22	2009	3.78957774625756	0.620883465082065	0.0124312147997294	3.777146531457831	Fiji
469	22	2010	3.62587702163533	0.62330878605608	0.01242349338249825	3.613453528252832	Fiji
470	22	2011	3.48570710288277	0.626438251319165	0.01239641265650934	3.473310690226261	Fiji
471	22	2012	3.47903617123591	0.629881334893454	0.01242359796581677	3.466612573270093	Fiji
472	22	2013	3.65895941589248	0.634278114312534	0.01242834853453054	3.646531067357949	Fiji
473	22	2014	3.63719094260891	0.6393900664467	0.01243166133959717	3.624759281269313	Fiji
474	22	2015	3.71093483804929	0.645026352546626	0.01241049979429478	3.698524338254995	Fiji
475	22	2016	3.84248388393178	0.650742680102873	0.01240606662908137	3.830077817302699	Fiji
476	22	2017	3.87225748454845	0.656464010258719	0.01242599150389672	3.859831493044553	Fiji
477	22	2018	3.91561574788379	0.661991453647996	0.01245162894873751	3.903164118935052	Fiji
478	22	2019	3.93338229308181	0.667060979290814	0.01242540150126618	3.920956891580544	Fiji
479	22	2020	3.96212326911024	0.671431490601499	0.01240495893687709	3.949718310173363	Fiji
480	22	2021	3.77327265070706	0.675051630810876	0.01243957563268637	3.760833075074374	Fiji
481	23	1990	0.133332639970183	0.410389821247376	0.133332639970183	0	Kiribati
482	23	1991	0.134414979685871	0.412884199130178	0.1338873390744731	0.0005276406113979004	Kiribati
483	23	1992	0.135756760887385	0.415577609430112	0.1344028823688563	0.001353878518528723	Kiribati
484	23	1993	0.138579841648045	0.418481660624087	0.1346344637678001	0.003945377880244932	Kiribati
485	23	1994	0.139910015408985	0.421716217125176	0.1345141529885018	0.005395862420483205	Kiribati
486	23	1995	0.141586629046741	0.425024354020195	0.1345766744581843	0.007009954588556661	Kiribati
487	23	1996	0.143605870996874	0.428300682254543	0.1345877602008632	0.009018110796010809	Kiribati
488	23	1997	0.145691229859192	0.431641940565898	0.1345102026775338	0.01118102718165823	Kiribati
489	23	1998	0.14883299838399	0.435741904126434	0.1342512116157394	0.01458178676825064	Kiribati
490	23	1999	0.155773122270009	0.439692923227333	0.1349100493293276	0.0208630729406814	Kiribati
491	23	2000	0.159020141546839	0.444436339062538	0.1346488767275164	0.02437126481932261	Kiribati
492	23	2001	0.158477794330076	0.448782300735609	0.134610694967698	0.02386709936237799	Kiribati
493	23	2002	0.156385988470482	0.453462297779448	0.1344583909264011	0.02192759754408094	Kiribati
494	23	2003	0.153336473806049	0.458208373737044	0.04642407490754547	0.1069123988985035	Kiribati
495	23	2004	0.149436619469256	0.462336213231137	0.02255609426509575	0.1268805252041602	Kiribati
496	23	2005	0.146711781925174	0.466722276344394	0.02019059958740721	0.1265211823377668	Kiribati
497	23	2006	0.144670277154386	0.470557196660738	0.01466213601194646	0.1300081411424395	Kiribati
498	23	2007	0.144527277577062	0.474227450118041	0.01477087008322988	0.1297564074938321	Kiribati
499	23	2008	0.144395875535418	0.47720193306214	0.01405492480431571	0.1303409507311023	Kiribati
500	23	2009	0.14276395426371	0.480035601443872	0.01367167155610244	0.1290922827076076	Kiribati
501	23	2010	0.141427234741056	0.482447689410665	0.01363531174190004	0.127791922999156	Kiribati
502	23	2011	0.140435466134392	0.485028211089828	0.01308373904321412	0.1273517270911779	Kiribati
503	23	2012	0.137231692935729	0.488175863692029	0.01312229552238146	0.1241093974133476	Kiribati
504	23	2013	0.135037351211555	0.491880767182311	0.01277249640774207	0.1222648548038129	Kiribati
505	23	2014	0.132846392639815	0.495317241227584	0.01274021783221576	0.1201061748075992	Kiribati
506	23	2015	0.131433178070732	0.500059699036215	0.01258790069573291	0.1188452773749991	Kiribati
507	23	2016	0.130305020879893	0.505207837257253	0.012608217768657	0.117696803111236	Kiribati
508	23	2017	0.129862145998387	0.510019240979789	0.01265832228009602	0.117203823718291	Kiribati
509	23	2018	0.129164640848649	0.514810383548853	0.0125928227351443	0.1165718181135047	Kiribati
510	23	2019	0.128930608573373	0.519441321098362	0.01260411976343751	0.1163264888099355	Kiribati
511	23	2020	0.129660507100766	0.523454113096381	0.01258907392277985	0.1170714331779861	Kiribati
512	23	2021	0.12952067421602	0.527186582842681	0.01259712487212605	0.116923549343894	Kiribati
513	24	1990	1.39288584741251	0.430839288199048	0.1346029267612505	1.25828292065126	Marshall Islands
514	24	1991	1.43664768514675	0.435571411977162	0.1346715664423523	1.301976118704398	Marshall Islands
515	24	1992	1.47656141441203	0.440491018138956	0.1344856891758365	1.342075725236193	Marshall Islands
516	24	1993	1.51236337368629	0.445479084259875	0.1343626234482694	1.378000750238021	Marshall Islands
517	24	1994	1.5959685651441	0.450848221273844	0.134272864544893	1.461695700599207	Marshall Islands
518	24	1995	1.63326190160696	0.45685967435209	0.07284383784776041	1.5604180637592	Marshall Islands
519	24	1996	1.66378096650011	0.461209430189201	0.02222788507657765	1.641553081423532	Marshall Islands
520	24	1997	1.70787385140709	0.464752728246042	0.01544096438543524	1.692432887021655	Marshall Islands
521	24	1998	1.75753679511876	0.468133032354917	0.01816182919999148	1.739374965918769	Marshall Islands
522	24	1999	1.8127867757188	0.471292726535272	0.01454634878607684	1.798240426932723	Marshall Islands
523	24	2000	1.86933417824551	0.474562536385418	0.01460966647567011	1.85472451176984	Marshall Islands
524	24	2001	1.92737070109266	0.478588316369524	0.01415036422438477	1.913220336868275	Marshall Islands
525	24	2002	1.97819989399491	0.482776259493159	0.01348476317159958	1.96471513082331	Marshall Islands
526	24	2003	2.0229209812312	0.486248620277286	0.01307003120256158	2.009850950028638	Marshall Islands
527	24	2004	2.04888096431164	0.489573077431328	0.01283806675120588	2.036042897560434	Marshall Islands
528	24	2005	2.07702736920987	0.49327139054966	0.01272376868236479	2.064303600527505	Marshall Islands
529	24	2006	2.09393981950017	0.497456174718598	0.01261570871509963	2.08132411078507	Marshall Islands
530	24	2007	2.09627456751104	0.502250042471655	0.01261451119164987	2.08366005631939	Marshall Islands
531	24	2008	2.09811727539614	0.506359587700651	0.01260995481196643	2.085507320584174	Marshall Islands
532	24	2009	2.09661850873153	0.510794535917681	0.01261289608237932	2.084005612649151	Marshall Islands
533	24	2010	2.09774371044323	0.51608513761736	0.01259107763672682	2.085152632806503	Marshall Islands
534	24	2011	2.09157375734291	0.521177086955837	0.0126018255790399	2.07897193176387	Marshall Islands
535	24	2012	2.07334247886678	0.526042019095978	0.01263314989090288	2.060709328975877	Marshall Islands
536	24	2013	2.05541255189649	0.531446300319586	0.01261557111248828	2.042796980784002	Marshall Islands
537	24	2014	2.04200237362007	0.536640130947104	0.01258400245654086	2.029418371163529	Marshall Islands
538	24	2015	2.02830714045435	0.541793166838195	0.01242995689393428	2.015877183560415	Marshall Islands
539	24	2016	2.0079451033946	0.546782936000428	0.01241852212394479	1.995526581270655	Marshall Islands
540	24	2017	1.99720035330461	0.55206515210282	0.01242713028449979	1.98477322302011	Marshall Islands
541	24	2018	1.98605943930456	0.557599278468739	0.01242031798044686	1.973639121324113	Marshall Islands
542	24	2019	1.97018	0.563428749789962	0.01242979957950778	1.957747971702492	Marshall Islands
543	24	2020	1.98096499042759	0.568837509186186	0.01242727472541411	1.968537715702176	Marshall Islands
544	24	2021	1.96663376095761	0.574091128177309	0.01242093042148466	1.954212830536125	Marshall Islands
545	25	1990	1.72243013524302	0.462511616715497	0.02259025293189317	1.699839882311127	Micronesia (Federated States of)
546	25	1991	1.74169659324705	0.468144831239529	0.01873584012173976	1.72296075312531	Micronesia (Federated States of)
547	25	1992	1.75575834067444	0.473792936437038	0.0147165694538233	1.741041771220617	Micronesia (Federated States of)
548	25	1993	1.77014994122427	0.479939595446532	0.01351456918008114	1.756635372044189	Micronesia (Federated States of)
549	25	1994	1.78621397989268	0.485300005800881	0.01325289304813148	1.772961086844548	Micronesia (Federated States of)
550	25	1995	1.79127354142445	0.491015185412641	0.01283423487107065	1.778439306553379	Micronesia (Federated States of)
551	25	1996	1.80980204589969	0.495570308271861	0.01269336827391836	1.797108677625772	Micronesia (Federated States of)
552	25	1997	1.82163540463443	0.499110105936474	0.01262760209432895	1.809007802540101	Micronesia (Federated States of)
553	25	1998	1.83298	0.5028615644834	0.01262274706494181	1.820356965216058	Micronesia (Federated States of)
554	25	1999	1.84785713363334	0.506663430751627	0.01263813172752127	1.835219001905819	Micronesia (Federated States of)
555	25	2000	1.86246806155493	0.511004227582949	0.01260545179221111	1.849862609762719	Micronesia (Federated States of)
556	25	2001	1.87860632587304	0.515316814346477	0.01261759424798955	1.865988731625051	Micronesia (Federated States of)
557	25	2002	1.88519778874491	0.519545671945836	0.01261131218781385	1.872586476557096	Micronesia (Federated States of)
558	25	2003	1.88367559372849	0.523829598854531	0.01261753156945332	1.871058062159037	Micronesia (Federated States of)
559	25	2004	1.89157967193314	0.527610964634803	0.0126221298210983	1.878957542112042	Micronesia (Federated States of)
560	25	2005	1.90201822639946	0.531703321036516	0.01256664027299976	1.88945158612646	Micronesia (Federated States of)
561	25	2006	1.90156748570661	0.535718681873052	0.01258506166117402	1.888982424045436	Micronesia (Federated States of)
562	25	2007	1.90244884771762	0.53943146430145	0.01245443144595833	1.889994416271662	Micronesia (Federated States of)
563	25	2008	1.90106506031425	0.542766353836032	0.0124399013387291	1.888625158975521	Micronesia (Federated States of)
564	25	2009	1.89695783597386	0.546275496220168	0.01243790183106519	1.884519934142795	Micronesia (Federated States of)
565	25	2010	1.8876935539943	0.550122546321787	0.01244792242508505	1.875245631569215	Micronesia (Federated States of)
566	25	2011	1.89751917002676	0.554240410692063	0.01242824716349704	1.885090922863263	Micronesia (Federated States of)
567	25	2012	1.88839989204276	0.557965852891456	0.01241804305283473	1.875981848989925	Micronesia (Federated States of)
568	25	2013	1.87386824315838	0.561082820885874	0.01243364542970829	1.861434597728672	Micronesia (Federated States of)
569	25	2014	1.86274734699608	0.563840029745074	0.01243705071302873	1.850310296283051	Micronesia (Federated States of)
570	25	2015	1.85237837154806	0.567151341569495	0.01245044891267678	1.839927922635383	Micronesia (Federated States of)
571	25	2016	1.8377945668716	0.570458101091096	0.01241334755692918	1.825381219314671	Micronesia (Federated States of)
572	25	2017	1.82521026603234	0.574039832793086	0.01241941099157048	1.812790855040769	Micronesia (Federated States of)
573	25	2018	1.80729332644071	0.577555080818811	0.01243435744359087	1.794858968997119	Micronesia (Federated States of)
574	25	2019	1.78863532049732	0.581195254501754	0.01242272635200557	1.776212594145314	Micronesia (Federated States of)
575	25	2020	1.76406711608828	0.584527228769055	0.01241775273336945	1.75164936335491	Micronesia (Federated States of)
576	25	2021	1.74747036480862	0.587534967103163	0.0124156831362486	1.735054681672372	Micronesia (Federated States of)
577	26	1990	1.52981889760057	0.310668628637835	0.1519512723304526	1.377867625270117	Papua New Guinea
578	26	1991	1.55888027528187	0.314967305387282	0.1496025830428049	1.409277692239065	Papua New Guinea
579	26	1992	1.56562316000526	0.319530259271955	0.1501065683858135	1.415516591619447	Papua New Guinea
580	26	1993	1.57865117044149	0.32500598378048	0.1497981419307276	1.428853028510762	Papua New Guinea
581	26	1994	1.58357151294522	0.330664467960637	0.1489655387791975	1.434605974166022	Papua New Guinea
582	26	1995	1.59129475432298	0.335421285048649	0.1480294283848882	1.443265325938092	Papua New Guinea
583	26	1996	1.64474450502279	0.340348698133771	0.1462602686189575	1.498484236403832	Papua New Guinea
584	26	1997	1.64492517730349	0.344258324561358	0.1460398694669521	1.498885307836538	Papua New Guinea
585	26	1998	1.72501057486833	0.347801407739934	0.1460547830026874	1.578955791865642	Papua New Guinea
586	26	1999	1.77759910973265	0.351250620970096	0.145602501303445	1.631996608429205	Papua New Guinea
587	26	2000	1.82114507290191	0.354135790847746	0.1456585050742161	1.675486567827694	Papua New Guinea
588	26	2001	1.83839648321599	0.356588986333728	0.1446596890626936	1.693736794153296	Papua New Guinea
589	26	2002	1.88549882273242	0.358572086402703	0.1445075639596771	1.740991258772743	Papua New Guinea
590	26	2003	1.84792797849296	0.360736816415114	0.1445978056054171	1.703330172887543	Papua New Guinea
591	26	2004	1.83006710103607	0.36282754151245	0.1445804843621738	1.685486616673896	Papua New Guinea
592	26	2005	1.86171	0.365294964904992	0.143494988481366	1.718211991074634	Papua New Guinea
593	26	2006	1.86173549111669	0.367826759122837	0.1434781408325098	1.71825735028418	Papua New Guinea
594	26	2007	1.90637726450578	0.370794146921454	0.1432857425710646	1.763091521934715	Papua New Guinea
595	26	2008	1.86931738608635	0.37342620922524	0.1415093802929459	1.727808005793404	Papua New Guinea
596	26	2009	1.79453710668746	0.376528284761462	0.1414761100200506	1.653060996667409	Papua New Guinea
597	26	2010	1.92062699668863	0.380286777637627	0.141694405243446	1.778932591445184	Papua New Guinea
598	26	2011	1.97437421801483	0.383587539302927	0.1410490928744458	1.833325125140384	Papua New Guinea
599	26	2012	1.97622127922915	0.386781027656579	0.1411768207751408	1.835044458454009	Papua New Guinea
600	26	2013	1.89021297396388	0.389926437008588	0.1411921469680027	1.749020826995877	Papua New Guinea
601	26	2014	1.90527376804147	0.394004571266826	0.1413743784402219	1.763899389601248	Papua New Guinea
602	26	2015	1.96343889568645	0.398285863731033	0.1403203299028369	1.823118565783613	Papua New Guinea
603	26	2016	1.89840899801833	0.402407266844816	0.1409777174403676	1.757431280577962	Papua New Guinea
604	26	2017	1.93221226805542	0.406153435448224	0.140552382364628	1.791659885690792	Papua New Guinea
605	26	2018	1.92709786324559	0.409165082697567	0.1404486767297794	1.786649186515811	Papua New Guinea
606	26	2019	1.99559128366331	0.412311146526574	0.1373917194843807	1.858199564178929	Papua New Guinea
607	26	2020	1.97793366432711	0.415186878578667	0.1349466744678021	1.842986989859308	Papua New Guinea
608	26	2021	1.90513332387051	0.417797443084353	0.1343324108510431	1.770800913019467	Papua New Guinea
609	27	1990	2.95850549083613	0.48749142771166	0.01307914637181944	2.945426344464311	Samoa
610	27	1991	2.9720679130734	0.490987145586308	0.01282355772670201	2.959244355346698	Samoa
611	27	1992	2.9978211086405	0.494027447933208	0.01261759728498734	2.985203511355513	Samoa
612	27	1993	3.02220218666094	0.497079263536296	0.01259848419999412	3.009603702460946	Samoa
613	27	1994	3.05022321285687	0.499484836329879	0.01259956786932595	3.037623644987544	Samoa
614	27	1995	3.08304089189218	0.502369734936465	0.0126367393424661	3.070404152549714	Samoa
615	27	1996	3.09635952494338	0.505778026475631	0.01261211551709813	3.083747409426282	Samoa
616	27	1997	3.11884880082912	0.509096382265271	0.01258929562020102	3.106259505208919	Samoa
617	27	1998	3.12159731785445	0.512367565788016	0.01263603393901864	3.108961283915431	Samoa
618	27	1999	3.17112291797805	0.515409049865666	0.01259273308662675	3.158530184891423	Samoa
619	27	2000	3.16276520959924	0.518902326533937	0.01263778281216837	3.150127426787072	Samoa
620	27	2001	3.16343608776501	0.522971625527944	0.01261873310368086	3.150817354661329	Samoa
621	27	2002	3.13703557332675	0.527242669970423	0.01259302274424787	3.124442550582502	Samoa
622	27	2003	3.13039725524926	0.531603736377418	0.0126086798136785	3.117788575435581	Samoa
623	27	2004	3.11202597311762	0.53600327592574	0.01257548154492126	3.099450491572699	Samoa
624	27	2005	3.09877835647111	0.540557907991258	0.01247127258338945	3.086307083887721	Samoa
625	27	2006	3.06666302506349	0.544812068358444	0.01242088908495069	3.054242135978539	Samoa
626	27	2007	3.09745934515922	0.54911075247208	0.01243871881644823	3.085020626342772	Samoa
627	27	2008	3.11741916127225	0.553164595646872	0.01243129603655195	3.104987865235698	Samoa
628	27	2009	3.15123053733466	0.556474015274728	0.01242270605925398	3.138807831275406	Samoa
629	27	2010	3.17973141079199	0.559622905103398	0.01242381545796676	3.167307595334024	Samoa
630	27	2011	3.21213557579219	0.562891574259145	0.01241351912094297	3.199722056671247	Samoa
631	27	2012	3.27477197198151	0.565320388101849	0.01243934999528032	3.262332621986229	Samoa
632	27	2013	3.30928982838422	0.56744853592103	0.01245276754164875	3.296837060842571	Samoa
633	27	2014	3.31623339989391	0.569493660728475	0.01244111625590302	3.303792283638007	Samoa
634	27	2015	3.33882034623845	0.571998982964235	0.01242909910483909	3.326391247133611	Samoa
635	27	2016	3.36618384237816	0.575402051396993	0.01242499941928253	3.353758842958877	Samoa
636	27	2017	3.36859188832441	0.578925435094317	0.01242828092260929	3.3561636074018	Samoa
637	27	2018	3.35016948587765	0.582320660518804	0.01243528643544871	3.337734199442201	Samoa
638	27	2019	3.30437541676086	0.586256695142635	0.01241955480466943	3.291955861956191	Samoa
639	27	2020	3.26532352657359	0.590075295612806	0.0124321641718956	3.252891362401694	Samoa
640	27	2021	3.21259408394476	0.593392769469481	0.01243736641794812	3.200156717526812	Samoa
641	28	1990	1.3575727026109	0.301217167448465	0.1565026882859827	1.201070014324917	Solomon Islands
642	28	1991	1.40402969548454	0.305830667512655	0.1608832317397632	1.243146463744777	Solomon Islands
643	28	1992	1.3878338878641	0.311431696691098	0.149767592148347	1.238066295715753	Solomon Islands
644	28	1993	1.42224845298614	0.31715109185957	0.1496789065799433	1.272569546406197	Solomon Islands
645	28	1994	1.45065741307264	0.323300246722871	0.1499194720033352	1.300737941069305	Solomon Islands
646	28	1995	1.4577177070937	0.329968564261603	0.1489240382615901	1.30879366883211	Solomon Islands
647	28	1996	1.48484603972442	0.336208053088528	0.1478153691443707	1.337030670580049	Solomon Islands
648	28	1997	1.52156554183898	0.341835626898821	0.1462766229773717	1.375288918861608	Solomon Islands
649	28	1998	1.6031669254738	0.347135060018002	0.1459142595111333	1.457252665962667	Solomon Islands
650	28	1999	1.67080374793889	0.351867191410364	0.1455941712695705	1.525209576669319	Solomon Islands
651	28	2000	1.66566907236141	0.354799143417026	0.1456091067983702	1.52005996556304	Solomon Islands
652	28	2001	1.66141133049685	0.356626745168074	0.144700050149697	1.516711280347153	Solomon Islands
653	28	2002	1.71603104521378	0.357910115982585	0.1445452120076505	1.571485833206129	Solomon Islands
654	28	2003	1.71886712993021	0.359424358912125	0.144580876853831	1.574286253076379	Solomon Islands
655	28	2004	1.68582217054447	0.361290558162268	0.1445247619576269	1.541297408586843	Solomon Islands
656	28	2005	1.66809527539935	0.363580018964866	0.1444918426598759	1.523603432739474	Solomon Islands
657	28	2006	1.69768104192118	0.366443697706899	0.1437902774299394	1.553890764491241	Solomon Islands
658	28	2007	1.73349729855009	0.369827951415349	0.1433631995900289	1.590134098960061	Solomon Islands
659	28	2008	1.67287598583156	0.3737648835675	0.1415493361401055	1.531326649691455	Solomon Islands
660	28	2009	1.74374142197033	0.377821027515966	0.1416606806953282	1.602080741275002	Solomon Islands
661	28	2010	1.73588939111312	0.382717589747291	0.1411817596439042	1.594707631469216	Solomon Islands
662	28	2011	1.81389387264415	0.388055336574909	0.1411295248012939	1.672764347842856	Solomon Islands
663	28	2012	1.81560306810394	0.393004639707306	0.14109527596264	1.6745077921413	Solomon Islands
664	28	2013	1.84088676484051	0.397906249572343	0.1411848122262127	1.699701952614297	Solomon Islands
665	28	2014	1.85734437361695	0.402244744701609	0.1402134347671871	1.717130938849763	Solomon Islands
666	28	2015	1.88545801614116	0.406233896996201	0.1405640622566138	1.744893953884546	Solomon Islands
667	28	2016	1.85703601811802	0.410406962023453	0.1365500373849621	1.720485980733058	Solomon Islands
668	28	2017	1.86027375479294	0.414676394150034	0.1350432580922926	1.725230496700647	Solomon Islands
669	28	2018	1.85263884793111	0.418889220879761	0.1343468654154009	1.718291982515709	Solomon Islands
670	28	2019	1.84646087087276	0.422736386173248	0.1344385438437313	1.712022327029029	Solomon Islands
671	28	2020	1.82448936180664	0.426112428669488	0.134466020260539	1.690023341546101	Solomon Islands
672	28	2021	1.79766739938319	0.429360316406646	0.1345239161881336	1.663143483195056	Solomon Islands
673	29	1990	0.8091540602624	0.491806839500397	0.01287171599449213	0.7962823442679079	Tonga
674	29	1991	0.813222672348363	0.498166205111113	0.01264742088324685	0.8005752514651161	Tonga
675	29	1992	0.796608519100055	0.503659848303175	0.01260095931102333	0.7840075597890317	Tonga
676	29	1993	0.812439005223853	0.508904449646887	0.01261947787890094	0.7998195273449521	Tonga
677	29	1994	0.836516268053002	0.514207834722848	0.01263004822260291	0.8238862198303991	Tonga
678	29	1995	0.843112497518551	0.520215020279115	0.01261964358955666	0.8304928539289943	Tonga
679	29	1996	0.85625712240139	0.525808135436488	0.01260569722352586	0.8436514251778641	Tonga
680	29	1997	0.892230490707125	0.531009091678332	0.01261471329968152	0.8796157774074435	Tonga
681	29	1998	0.985378878363087	0.536172313703023	0.0125757029454894	0.9728031754175976	Tonga
682	29	1999	1.08839687614787	0.541317019874755	0.0125101699805306	1.075886706167339	Tonga
683	29	2000	1.11002394824243	0.546303195085387	0.01245623939986073	1.097567708842569	Tonga
684	29	2001	1.11682532536605	0.551054251063729	0.01243683942799658	1.104388485938053	Tonga
685	29	2002	1.14575623346205	0.556008345246101	0.01241037044834855	1.133345863013701	Tonga
686	29	2003	1.16275832883163	0.560736066200254	0.01241567423719805	1.150342654594432	Tonga
687	29	2004	1.13314047614025	0.564806378895597	0.0124299088002547	1.120710567339995	Tonga
688	29	2005	1.10877453068662	0.568449169182724	0.01244212526516305	1.096332405421457	Tonga
689	29	2006	1.13307756386017	0.57161986831651	0.01239912461628638	1.120678439243884	Tonga
690	29	2007	1.1418404058756	0.574351510103056	0.01243209014627404	1.129408315729326	Tonga
691	29	2008	1.15689878206889	0.57730541521781	0.01244185291178894	1.144456929157101	Tonga
692	29	2009	1.16052874760223	0.579170749598751	0.01242119527266961	1.14810755232956	Tonga
693	29	2010	1.16626103208108	0.580657298614066	0.01243396381744846	1.153827068263632	Tonga
694	29	2011	1.15676922881929	0.58265672287008	0.01242729141715768	1.144341937402132	Tonga
695	29	2012	1.16204129714014	0.584770880221314	0.01240821726224936	1.149633079877891	Tonga
696	29	2013	1.16114019982247	0.587351141040311	0.01242184748901745	1.148718352333453	Tonga
697	29	2014	1.15498564779178	0.590826852746506	0.01244884854737039	1.14253679924441	Tonga
698	29	2015	1.15185603494834	0.594965747674029	0.01242737389319345	1.139428661055147	Tonga
699	29	2016	1.14320454919238	0.60034366853075	0.0124205593611348	1.130783989831245	Tonga
700	29	2017	1.13719094184744	0.606243591849879	0.01240288373738482	1.124788058110055	Tonga
701	29	2018	1.13562975876474	0.611953941537156	0.01241015051855705	1.123219608246183	Tonga
702	29	2019	1.1364400109974	0.617324063407956	0.01240510025083557	1.124034910746564	Tonga
703	29	2020	1.13673023480376	0.622104455604093	0.01240205903167839	1.124328175772082	Tonga
704	29	2021	1.13123987871333	0.626349935807987	0.01245694791011085	1.118782930803219	Tonga
705	30	1990	1.24874102025028	0.353100252005321	0.1456897956252859	1.103051224624994	Vanuatu
706	30	1991	1.32863206272509	0.357005378847917	0.1445630908305172	1.184068971894573	Vanuatu
707	30	1992	1.37453704128883	0.360893295561675	0.1444652627275069	1.230071778561323	Vanuatu
708	30	1993	1.40296408413877	0.364444155251801	0.1431876915498669	1.259776392588903	Vanuatu
709	30	1994	1.43347521456752	0.368501002014456	0.1434127755865224	1.290062438980998	Vanuatu
710	30	1995	1.43711062963158	0.372479125756324	0.1434760248972533	1.293634604734327	Vanuatu
711	30	1996	1.46231250160864	0.376460884544884	0.1414148454898864	1.320897656118754	Vanuatu
712	30	1997	1.48664451578947	0.380667171234513	0.1416929278353346	1.344951587954136	Vanuatu
713	30	1998	1.50920935622049	0.384690196444633	0.1411454604561913	1.368063895764299	Vanuatu
714	30	1999	1.6016554924697	0.388300526237242	0.14141852151807	1.46023697095163	Vanuatu
715	30	2000	1.61960025048809	0.392158348897928	0.1411790746762493	1.478421175811841	Vanuatu
716	30	2001	1.66620674931296	0.395325055353778	0.1413407963586616	1.524865952954298	Vanuatu
717	30	2002	1.64090839408762	0.397723782197823	0.1412006043004951	1.499707789787125	Vanuatu
718	30	2003	1.59215197999107	0.400396455507663	0.1407083366165953	1.451443643374475	Vanuatu
719	30	2004	1.57896154605868	0.403226096857709	0.1403999306206568	1.438561615438023	Vanuatu
720	30	2005	1.63488835531949	0.406488572045146	0.1405004962201727	1.494387859099317	Vanuatu
721	30	2006	1.64292096482873	0.410501728664985	0.1366586985036548	1.506262266325075	Vanuatu
722	30	2007	1.70724980561165	0.41491557794022	0.1352497484086326	1.572000057203017	Vanuatu
723	30	2008	1.71236800591924	0.41985323747475	0.1345957302751634	1.577772275644077	Vanuatu
724	30	2009	1.69783123518052	0.424854650160333	0.1341769394195104	1.56365429576101	Vanuatu
725	30	2010	1.68483863827071	0.429658048936263	0.1342442949319662	1.550594343338744	Vanuatu
726	30	2011	1.68730468134642	0.434283044387506	0.1345314690344336	1.552773212311987	Vanuatu
727	30	2012	1.65821680186313	0.438661997905717	0.1344050018911595	1.52381179997197	Vanuatu
728	30	2013	1.64269832826234	0.442720176072726	0.1343336645612775	1.508364663701063	Vanuatu
729	30	2014	1.64543674999341	0.446687298111776	0.1344890224745458	1.510947727518864	Vanuatu
730	30	2015	1.64505534240674	0.450329861394857	0.1343670085076465	1.510688333899094	Vanuatu
731	30	2016	1.6749124970963	0.454072763242304	0.1341732391146183	1.540739257981682	Vanuatu
732	30	2017	1.6786454339739	0.45801683397471	0.0476257953732674	1.631019638600633	Vanuatu
733	30	2018	1.68211274806382	0.462080220969235	0.02345655287272714	1.658656195191093	Vanuatu
734	30	2019	1.67509103891355	0.466276161662358	0.01939838977800514	1.655692649135545	Vanuatu
735	30	2020	1.66866931012499	0.470038390856612	0.01449960988309611	1.654169700241894	Vanuatu
736	30	2021	1.59781324737328	0.473100705820327	0.01491004605015126	1.582903201323129	Vanuatu
737	33	1990	1.22355448633748	0.54441453483767	0.01239962653419193	1.211154859803288	Armenia
738	33	1991	1.18333965299194	0.547561862706728	0.01243298503397666	1.170906667957963	Armenia
739	33	1992	1.39451193731042	0.548974723873954	0.01242286952341017	1.38208906778701	Armenia
740	33	1993	1.50224217001025	0.551214673543035	0.01243635890861302	1.489805811101637	Armenia
741	33	1994	1.54544376982124	0.553783844340157	0.01244028010925953	1.53300348971198	Armenia
742	33	1995	1.33606496831711	0.556815513215437	0.01240826359317239	1.323656704723938	Armenia
743	33	1996	1.17618722826504	0.560537777557715	0.01242057581472211	1.163766652450318	Armenia
744	33	1997	1.12172007982465	0.564627461798536	0.01241734491736254	1.109302734907287	Armenia
745	33	1998	1.04747634167398	0.569556662578666	0.01241980277209365	1.035056538901886	Armenia
746	33	1999	0.936893751718662	0.574323064436665	0.0124230810064997	0.9244706707121623	Armenia
747	33	2000	0.847751122798278	0.579437569012042	0.01243973407114103	0.835311388727137	Armenia
748	33	2001	0.79059339293079	0.585419295040696	0.01242326976667387	0.7781701231641162	Armenia
749	33	2002	0.773596719725695	0.592710614375924	0.01241929927516575	0.7611774204505293	Armenia
750	33	2003	0.789497900402192	0.600809170405726	0.01243222573649181	0.7770656746657002	Armenia
751	33	2004	0.820479137204615	0.60903176604033	0.01241558945559792	0.808063547749017	Armenia
752	33	2005	0.890309327755845	0.617759634102041	0.01244243620311096	0.8778668915527341	Armenia
753	33	2006	0.938322843818518	0.626688335239636	0.01243479012615175	0.9258880536923663	Armenia
754	33	2007	0.980697698616848	0.635870981516541	0.01245936140014317	0.9682383372167048	Armenia
755	33	2008	1.00492294158257	0.64443159113194	0.01245622662174014	0.9924667149608298	Armenia
756	33	2009	1.10061788207401	0.649714844735141	0.01242451340522129	1.088193368668789	Armenia
757	33	2010	1.25933687878829	0.654811533750253	0.01244022018415624	1.246896658604134	Armenia
758	33	2011	1.25503154500503	0.659818092317619	0.01241269279170499	1.242618852213325	Armenia
759	33	2012	1.16331	0.664833142570704	0.01242156882626148	1.150889115515739	Armenia
760	33	2013	1.18421294408552	0.669534495666631	0.01241615806335639	1.171796786022164	Armenia
761	33	2014	1.1959115292932	0.673932189530685	0.0124485247412609	1.183463004551939	Armenia
762	33	2015	1.38730427570492	0.678054634729575	0.01243760600638633	1.374866669698534	Armenia
763	33	2016	1.72591195207205	0.681746395416543	0.01243006545811315	1.713481886613937	Armenia
764	33	2017	1.37886198195622	0.685980265385199	0.01241281132774293	1.366449170628477	Armenia
765	33	2018	1.57713162257614	0.690276871944721	0.01243481874332194	1.564696803832818	Armenia
766	33	2019	1.73306106617265	0.694765961567774	0.01241496710865232	1.720646099063998	Armenia
767	33	2020	1.44823290552642	0.69826889937921	0.01242407600978054	1.43580882951664	Armenia
768	33	2021	1.27359471368955	0.701833194147139	0.01241973216825195	1.261174981521298	Armenia
769	34	1990	1.35226072759063	0.595986032704332	0.01246555365253907	1.339795173938091	Azerbaijan
770	34	1991	1.43569389043991	0.595807711845649	0.01243587005032645	1.423258020389583	Azerbaijan
771	34	1992	1.62237308883985	0.594651335166956	0.01244037683645683	1.609932712003393	Azerbaijan
772	34	1993	1.68859537382757	0.59354267649819	0.01244031112159518	1.676155062705975	Azerbaijan
773	34	1994	1.70574930636645	0.5920887850585	0.01244647951103537	1.693302826855415	Azerbaijan
774	34	1995	1.57637427313582	0.589441456728463	0.01240962780428071	1.563964645331539	Azerbaijan
775	34	1996	1.43684168335952	0.586315946466504	0.01242644688356575	1.424415236475954	Azerbaijan
776	34	1997	1.38201541916697	0.583221812602983	0.01243327161073143	1.369582147556239	Azerbaijan
777	34	1998	1.36444343992392	0.580392893004131	0.01242125492214505	1.352022185001775	Azerbaijan
778	34	1999	1.34852568565855	0.579192506195412	0.01242013192629205	1.336105553732258	Azerbaijan
779	34	2000	1.35754661585837	0.580020573148448	0.01242269532019323	1.345123920538177	Azerbaijan
780	34	2001	1.35794336523833	0.582193708342128	0.01241283429177945	1.34553053094655	Azerbaijan
781	34	2002	1.32191593441284	0.585716143276774	0.01241950434337984	1.30949643006946	Azerbaijan
782	34	2003	1.29301483339242	0.590038705393348	0.0124014116426185	1.280613421749802	Azerbaijan
783	34	2004	1.23080306239908	0.594646084750935	0.01243578780731549	1.218367274591764	Azerbaijan
784	34	2005	1.23413186133233	0.602485193033144	0.01243210581524813	1.221699755517082	Azerbaijan
785	34	2006	1.14491609625027	0.61377109654975	0.01243287349613065	1.132483222754139	Azerbaijan
786	34	2007	1.09946685303068	0.626110925531736	0.01242414102899526	1.087042712001685	Azerbaijan
787	34	2008	1.11457928170645	0.636901109120982	0.01242451861778701	1.102154763088663	Azerbaijan
788	34	2009	1.12688115529358	0.645163340636595	0.01241015607743317	1.114470999216147	Azerbaijan
789	34	2010	1.13008765908606	0.652056507002412	0.01244481726921341	1.117642841816847	Azerbaijan
790	34	2011	1.10676872909461	0.657971629199692	0.01243132619456211	1.094337402900048	Azerbaijan
791	34	2012	1.04861574088345	0.662897001762113	0.01241194971362243	1.036203791169828	Azerbaijan
792	34	2013	1.09941390815434	0.667658779253801	0.01243208461545839	1.086981823538882	Azerbaijan
793	34	2014	1.11974292186078	0.672162741185153	0.01245284911723987	1.10729007274354	Azerbaijan
794	34	2015	1.08461925771971	0.676244911134277	0.01243781529867297	1.072181442421037	Azerbaijan
795	34	2016	1.1078525118423	0.679807642651878	0.01241682224517793	1.095435689597122	Azerbaijan
796	34	2017	1.12939774421466	0.683263203610851	0.01240869110248985	1.11698905311217	Azerbaijan
797	34	2018	1.06656004348776	0.68656109318329	0.01243930365215085	1.054120739835609	Azerbaijan
798	34	2019	1.03538522047818	0.689834714583805	0.01244011742485508	1.022945103053325	Azerbaijan
799	34	2020	0.9646630307221	0.692605192199032	0.01242106206540627	0.9522419686566937	Azerbaijan
800	34	2021	0.954851338034221	0.694851274415291	0.01242632359718375	0.9424250144370372	Azerbaijan
801	35	1990	1.56246743531561	0.656136044291497	0.01241799373158758	1.550049441584022	Georgia
802	35	1991	1.65884165645932	0.662113185865682	0.01244498091401798	1.646396675545302	Georgia
803	35	1992	1.78234147497801	0.665021427814483	0.01241642001265132	1.769925054965359	Georgia
804	35	1993	1.77852375094126	0.663466862184598	0.01243868990392312	1.766085061037337	Georgia
805	35	1994	1.7920612897326	0.658134139130798	0.01244120401719636	1.779620085715404	Georgia
806	35	1995	1.79016355575783	0.651363604039082	0.01241218768794843	1.777751368069882	Georgia
807	35	1996	1.75108431398959	0.644558090070583	0.01243394480223289	1.738650369187357	Georgia
808	35	1997	1.66673238922728	0.63852563128688	0.01241962357810196	1.654312765649178	Georgia
809	35	1998	1.60960521753432	0.633347931127712	0.01241139416241867	1.597193823371901	Georgia
810	35	1999	1.51862122196685	0.63027794625322	0.01239894349202364	1.506222278474826	Georgia
811	35	2000	1.38772364611187	0.630265990578475	0.01243282532866254	1.375290820783208	Georgia
812	35	2001	1.43199311911026	0.633388300444106	0.01242551832124796	1.419567600789012	Georgia
813	35	2002	1.24407028605213	0.638370108205142	0.01242807975410347	1.231642206298027	Georgia
814	35	2003	0.871779696840814	0.644065578985868	0.01242533572334747	0.8593543611174665	Georgia
815	35	2004	0.771399481333025	0.648920978029192	0.01238693332580019	0.7590125480072248	Georgia
816	35	2005	0.689878459698223	0.65361600499668	0.01243585120422841	0.6774426084939946	Georgia
817	35	2006	0.674408184409513	0.658403371769116	0.01241305669367771	0.6619951277158352	Georgia
818	35	2007	0.848468971191867	0.663697966220568	0.01241624494600937	0.8360527262458577	Georgia
819	35	2008	1.0005	0.668442495947816	0.01242694669600732	0.9880773204949928	Georgia
820	35	2009	0.91508669852274	0.672449380923053	0.01244233412155032	0.9026443644011898	Georgia
821	35	2010	0.931161734232962	0.677034892187658	0.01244270057675485	0.9187190336562071	Georgia
822	35	2011	1.08500456450806	0.681567044251293	0.01244738124849261	1.072557183259567	Georgia
823	35	2012	1.11803087721784	0.685519223189507	0.01242386207632594	1.105607015141514	Georgia
824	35	2013	1.24511130720013	0.688603268140652	0.01242441449408225	1.232686892706048	Georgia
825	35	2014	1.57867780581735	0.692155206871812	0.01243473867861349	1.566243067138737	Georgia
826	35	2015	2.52468175638201	0.697316132597582	0.0124251540116363	2.512256602370374	Georgia
827	35	2016	2.89535712344545	0.703731490142933	0.01242806722416011	2.88292905622129	Georgia
828	35	2017	2.41947958374859	0.710874718456081	0.01242080169890363	2.407058782049686	Georgia
829	35	2018	2.39557386827716	0.717993653891294	0.01242181364834751	2.383152054628813	Georgia
830	35	2019	1.83011323940649	0.724536461948472	0.01240661901291489	1.817706620393575	Georgia
831	35	2020	1.8509551403913	0.729125888954526	0.01240713575448543	1.838548004636815	Georgia
832	35	2021	1.66919221333638	0.732473604476306	0.01239333323925876	1.656798880097121	Georgia
833	36	1990	3.70205849066917	0.589435803839118	0.01240702323013257	3.689651467439037	Kazakhstan
834	36	1991	3.9915855631607	0.590967831817803	0.01243085922429246	3.979154703936408	Kazakhstan
835	36	1992	4.17534505873402	0.596127664006257	0.01242926743922782	4.162915791294792	Kazakhstan
836	36	1993	3.57853975245035	0.603138328452166	0.01243076605722708	3.566108986393123	Kazakhstan
837	36	1994	3.51585634141058	0.610591100120018	0.01242720726527275	3.503429134145307	Kazakhstan
838	36	1995	3.43228218469704	0.618573582182698	0.01240831247767526	3.419873872219365	Kazakhstan
839	36	1996	2.88071241705281	0.626013137564744	0.01243306986298059	2.86827934718983	Kazakhstan
840	36	1997	2.59136138871333	0.631166626279517	0.01242140847607946	2.578939980237251	Kazakhstan
841	36	1998	2.45927621114026	0.635388623908262	0.01243012808973806	2.446846083050522	Kazakhstan
842	36	1999	2.51048139297679	0.64018048502742	0.01243001121403157	2.498051381762759	Kazakhstan
843	36	2000	2.66016959862165	0.644689623243828	0.0123808641993027	2.647788734422347	Kazakhstan
844	36	2001	2.76218385772888	0.648397258264821	0.01243836931009848	2.749745488418782	Kazakhstan
845	36	2002	2.75761428186047	0.651529335252827	0.01243568243098141	2.745178599429488	Kazakhstan
846	36	2003	2.6718050587026	0.654835925835483	0.01243216242965246	2.659372896272948	Kazakhstan
847	36	2004	1.97038019980257	0.658733071329599	0.01239390602453296	1.957986293778037	Kazakhstan
848	36	2005	1.67394103773992	0.662943941893493	0.01243869413512019	1.6615023436048	Kazakhstan
849	36	2006	1.53583983846015	0.667048858291012	0.01240985274813156	1.523429985712018	Kazakhstan
850	36	2007	1.59277927227056	0.671367207568052	0.01244475208432868	1.580334520186231	Kazakhstan
851	36	2008	1.33245610375922	0.676352868998898	0.01245412411955302	1.320001979639667	Kazakhstan
852	36	2009	1.24559959170766	0.681606838672477	0.0124376336293353	1.233161958078325	Kazakhstan
853	36	2010	1.2755835926009	0.686996643005111	0.01242690203456583	1.263156690566334	Kazakhstan
854	36	2011	1.21626	0.691758951738966	0.01241279607074372	1.203846948343256	Kazakhstan
855	36	2012	1.46151	0.695312766608011	0.01244405947965248	1.449068663883348	Kazakhstan
856	36	2013	1.56165541059106	0.699053593413088	0.01241382564043193	1.549241584950628	Kazakhstan
857	36	2014	1.56457805226726	0.703511920757132	0.01244695615419172	1.552131096113068	Kazakhstan
858	36	2015	1.66654314755126	0.70822973614897	0.01243427389367782	1.654108873657582	Kazakhstan
859	36	2016	1.54167541432428	0.712569040397695	0.01242535716035437	1.529250057163926	Kazakhstan
860	36	2017	1.44456013594067	0.716026687894304	0.01242513339973467	1.432135002540935	Kazakhstan
861	36	2018	1.43743268170637	0.718531998551374	0.0124355473565443	1.424997134349826	Kazakhstan
862	36	2019	1.42937635139507	0.720797601617411	0.01244659876295271	1.416929752632117	Kazakhstan
863	36	2020	1.18324783503004	0.722788768207953	0.01241647871775676	1.170831356312283	Kazakhstan
864	36	2021	1.15920294146421	0.725144495100349	0.01240703669045766	1.146795904773752	Kazakhstan
865	37	1990	3.12391550095899	0.519407652158871	0.01260089928273248	3.111314601676257	Kyrgyzstan
866	37	1991	3.18098538552573	0.523746714213702	0.01263652102648692	3.168348864499243	Kyrgyzstan
867	37	1992	2.87021	0.52790155215442	0.0126043913701941	2.857606684805806	Kyrgyzstan
868	37	1993	1.76191343785429	0.532431008334573	0.0125943312567011	1.749319106597589	Kyrgyzstan
869	37	1994	1.31079201928451	0.536232980141406	0.01257747327095643	1.298214546013553	Kyrgyzstan
870	37	1995	1.28364310163543	0.539052820319823	0.01247981284555516	1.271163288789875	Kyrgyzstan
871	37	1996	1.29165787449961	0.541628927165702	0.01243209097603106	1.279225783523579	Kyrgyzstan
872	37	1997	1.2443431864272	0.543341150499015	0.01242938119872466	1.231913805228475	Kyrgyzstan
873	37	1998	1.21267460607758	0.543258545983634	0.01243523471858032	1.20024	Kyrgyzstan
874	37	1999	1.20466093872346	0.54286728228234	0.01244266815077742	1.192218270572682	Kyrgyzstan
875	37	2000	1.20786662582007	0.543036486604175	0.01242471711432198	1.195441908705748	Kyrgyzstan
876	37	2001	1.2451300805114	0.543805550685403	0.01243731664066878	1.232692763870731	Kyrgyzstan
877	37	2002	1.27112052372203	0.544374670344746	0.01244463105170379	1.258675892670326	Kyrgyzstan
878	37	2003	1.19529699022765	0.545649261714426	0.01244241847447614	1.182854571753174	Kyrgyzstan
879	37	2004	0.855191664830315	0.547262342515335	0.01241406434178381	0.8427776004885311	Kyrgyzstan
880	37	2005	0.696247074162128	0.548260448903511	0.0124147498364009	0.6838323243257272	Kyrgyzstan
881	37	2006	0.685508621694536	0.549383593833376	0.01242718056846917	0.6730814411260668	Kyrgyzstan
882	37	2007	0.697351418299236	0.551146191596044	0.01240650706832185	0.6849449112309142	Kyrgyzstan
883	37	2008	0.631645891727267	0.553206382142723	0.01244468772891601	0.619201203998351	Kyrgyzstan
884	37	2009	0.639760030977961	0.55512386607295	0.01244160050462811	0.6273184304733329	Kyrgyzstan
885	37	2010	0.649251188406208	0.556416544522946	0.01242801348320189	0.6368231749230061	Kyrgyzstan
886	37	2011	0.684999056437802	0.55892333472436	0.01242759192813031	0.6725714645096718	Kyrgyzstan
887	37	2012	0.807476396144403	0.561541573671693	0.01243239383077399	0.795044002313629	Kyrgyzstan
888	37	2013	0.869131035746139	0.565776769347093	0.01244124961695652	0.8566897861291826	Kyrgyzstan
889	37	2014	0.933878795105536	0.570569357153487	0.01241832463822525	0.9214604704673107	Kyrgyzstan
890	37	2015	1.07290671695828	0.575463230818727	0.01242736983201765	1.060479347126262	Kyrgyzstan
891	37	2016	1.26860029149077	0.580388550869674	0.01241086976629565	1.256189421724474	Kyrgyzstan
892	37	2017	1.02406898675242	0.585766095993466	0.01241903803493954	1.01164994871748	Kyrgyzstan
893	37	2018	1.1220496651355	0.591237134219733	0.01244052848684877	1.109609136648651	Kyrgyzstan
894	37	2019	1.13864263175091	0.596501638087194	0.01242453821894317	1.126218093531967	Kyrgyzstan
895	37	2020	1.10395493283904	0.600499553804348	0.01244186497546575	1.091513067863574	Kyrgyzstan
896	37	2021	1.0792471786994	0.603979328412055	0.01241001360864361	1.066837165090756	Kyrgyzstan
897	38	1990	1.74799819124586	0.466550117857047	0.01917574261656228	1.728822448629298	Mongolia
898	38	1991	1.90476929144192	0.472199013666192	0.01455005943974302	1.890219232002177	Mongolia
899	38	1992	2.00392069885685	0.477586553799195	0.01391498560747176	1.990005713249378	Mongolia
900	38	1993	2.09810570948899	0.482726727049412	0.01361924852213714	2.084486460966853	Mongolia
901	38	1994	2.2285788886024	0.488276683033118	0.01306934115940051	2.215509547442999	Mongolia
902	38	1995	2.18649498119925	0.495006781085721	0.01266058069977971	2.17383440049947	Mongolia
903	38	1996	2.04604987019781	0.501703717883367	0.01261466193893458	2.033435208258875	Mongolia
904	38	1997	1.90491551568443	0.50855826800798	0.01259230332003857	1.892323212364391	Mongolia
905	38	1998	1.7329533061992	0.514793382702856	0.01260540918882589	1.720347897010374	Mongolia
906	38	1999	1.5743214962044	0.520781189245005	0.01259413219838268	1.561727364006017	Mongolia
907	38	2000	1.38880632776091	0.526650344907534	0.01263481994335078	1.376171507817559	Mongolia
908	38	2001	1.25346583575017	0.532620200843235	0.01259313336159739	1.240872702388573	Mongolia
909	38	2002	1.16553731625614	0.538424834911619	0.01247298747453334	1.153064328781607	Mongolia
910	38	2003	1.1136702859213	0.543971650708528	0.01241745128811734	1.101252834633182	Mongolia
911	38	2004	1.09006945573623	0.549551499752672	0.01240642467278268	1.077663031063447	Mongolia
912	38	2005	1.08603635946402	0.55468028439734	0.01242476250237133	1.073611596961649	Mongolia
913	38	2006	1.06554645818203	0.55956113814646	0.01242124340066407	1.053125214781366	Mongolia
914	38	2007	1.05959472050142	0.564236795141046	0.01241738064881084	1.047177339852609	Mongolia
915	38	2008	1.06502374593486	0.568500598715617	0.01243663482690529	1.052587111107955	Mongolia
916	38	2009	1.09686547490823	0.571341685964544	0.01242855305898357	1.084436921849246	Mongolia
917	38	2010	1.21833485123666	0.574406669398145	0.0124044211748401	1.20593043006182	Mongolia
918	38	2011	1.44751026670407	0.57860066312097	0.01243354883691078	1.435076717867159	Mongolia
919	38	2012	1.43968900272978	0.583255885768315	0.01242085515063707	1.427268147579143	Mongolia
920	38	2013	1.3413051794913	0.588080810956893	0.01245022752588973	1.32885495196541	Mongolia
921	38	2014	1.3692873258663	0.592867352927119	0.01242260454131646	1.356864721324984	Mongolia
922	38	2015	1.37858850277616	0.59685964756958	0.0124078801565688	1.366180622619591	Mongolia
923	38	2016	1.39818960055593	0.600260766781331	0.01242781986191673	1.385761780694013	Mongolia
924	38	2017	1.3850803559073	0.60372196450642	0.01241931482411687	1.372661041083183	Mongolia
925	38	2018	1.22574079153387	0.607501833007913	0.01244890966232912	1.213291881871541	Mongolia
926	38	2019	1.26691720379268	0.611250680890372	0.0124089283930395	1.25450827539964	Mongolia
927	38	2020	1.49122570347642	0.61462963730677	0.01240897805928248	1.478816725417138	Mongolia
928	38	2021	1.2580956106504	0.617621564638127	0.01240252888039862	1.245693081770001	Mongolia
929	39	1990	0.0176876284109576	0.466155413419203	0.01536407912699251	0.002323549283965096	Tajikistan
930	39	1991	0.0179482800101125	0.472342173046228	0.01460019063245609	0.00334808937765641	Tajikistan
931	39	1992	0.0186263522673298	0.47574519497737	0.01389868372150847	0.004727668545821332	Tajikistan
932	39	1993	0.0205298178246738	0.478238812995371	0.01414759026337535	0.006382227561298449	Tajikistan
933	39	1994	0.0230474043230512	0.478726011215724	0.01393613867390374	0.009111265649147458	Tajikistan
934	39	1995	0.0233284070612954	0.477586868115015	0.01398646407264553	0.009341942988649873	Tajikistan
935	39	1996	0.0227078890925821	0.474346027462684	0.01489779513831355	0.007810093954268554	Tajikistan
936	39	1997	0.0215327554698845	0.470274795927363	0.01488946061268393	0.006643294857200567	Tajikistan
937	39	1998	0.0193719948426051	0.465341742120163	0.01544302026350963	0.003928974579095473	Tajikistan
938	39	1999	0.0177563406801384	0.46050561615396	0.01650894575192445	0.001247394928213946	Tajikistan
939	39	2000	0.0171448079611465	0.457061333395443	0.01689058050635944	0.0002542274547870649	Tajikistan
940	39	2001	0.0166035495090192	0.45625651276009	0.0166035495090192	0	Tajikistan
941	39	2002	0.0156150682912725	0.458807780304158	0.0156150682912725	0	Tajikistan
942	39	2003	0.0147465663014233	0.463329706383786	0.0147465663014233	0	Tajikistan
943	39	2004	0.0139635998103192	0.469154214043517	0.0139635998103192	0	Tajikistan
944	39	2005	0.0135083373996057	0.474637785688857	0.0135083373996057	0	Tajikistan
945	39	2006	0.0131548898375299	0.479651831177988	0.0131548898375299	0	Tajikistan
946	39	2007	0.0127383766977052	0.484211156232784	0.0127383766977052	0	Tajikistan
947	39	2008	0.0125400205301636	0.488441135968382	0.0125400205301636	0	Tajikistan
948	39	2009	0.0124995003819626	0.49206404051479	0.0124995003819626	0	Tajikistan
949	39	2010	0.0128721414802321	0.495893963626257	0.0125848227265023	0.0002873187537298042	Tajikistan
950	39	2011	0.012969056478446	0.499869804401369	0.01260651094738498	0.0003625455310610169	Tajikistan
951	39	2012	0.0132002554642285	0.503953884549027	0.01260962453055122	0.0005906309336772761	Tajikistan
952	39	2013	0.0136847413344655	0.507970675899606	0.01260842502518421	0.001076316309281291	Tajikistan
953	39	2014	0.0138553165225838	0.511989517777097	0.01262996878395774	0.001225347738626058	Tajikistan
954	39	2015	0.013643964050409	0.515783244686634	0.01258977740037705	0.001054186650031949	Tajikistan
955	39	2016	0.0137222427225375	0.519897002395847	0.01263578533692039	0.001086457385617105	Tajikistan
956	39	2017	0.0130152994095227	0.524492606909067	0.01262387642954267	0.0003914229799800335	Tajikistan
957	39	2018	0.0128245741820123	0.529153916295379	0.01259169407520808	0.0002328801068042213	Tajikistan
958	39	2019	0.0126846368375288	0.533769951484441	0.01255073915430052	0.0001338976832282769	Tajikistan
959	39	2020	0.012327336789918	0.537690530515565	0.012327336789918	0	Tajikistan
960	39	2021	0.012364869372976	0.541511187051998	0.01234903531449841	0.00001583405847759359	Tajikistan
961	40	1990	2.39837338617751	0.563126887105135	0.01242632533298541	2.385947060844524	Turkmenistan
962	40	1991	2.42783683830773	0.564939385894165	0.01246469361576515	2.415372144691965	Turkmenistan
963	40	1992	2.39249001522809	0.565587505223265	0.01243449751838869	2.380055517709701	Turkmenistan
964	40	1993	2.24709243527109	0.567174449333284	0.01244485532305438	2.234647579948036	Turkmenistan
965	40	1994	2.31040448437415	0.567288975507041	0.01242172612638617	2.297982758247763	Turkmenistan
966	40	1995	2.3085687297921	0.567198634711689	0.01239874139481712	2.296169988397283	Turkmenistan
967	40	1996	2.29778170913242	0.567061261285221	0.01245193903837156	2.285329770094048	Turkmenistan
968	40	1997	1.96199035354442	0.565623083668948	0.0124310870445391	1.949559266499881	Turkmenistan
969	40	1998	1.86757494846353	0.564405264391893	0.01243785459567162	1.855137093867858	Turkmenistan
970	40	1999	1.74877253088296	0.564716005636632	0.01243624122089347	1.736336289662067	Turkmenistan
971	40	2000	1.60033992219209	0.567421033351252	0.01244895368595181	1.587890968506138	Turkmenistan
972	40	2001	1.63169142294077	0.57104381892434	0.01241682316424727	1.619274599776523	Turkmenistan
973	40	2002	1.68547685638387	0.575596165867541	0.01242274602901481	1.673054110354855	Turkmenistan
974	40	2003	1.59778947065484	0.580820125927832	0.01243334247675183	1.585356128178088	Turkmenistan
975	40	2004	1.23228331013546	0.586712349142411	0.0124321831352103	1.21985112700025	Turkmenistan
976	40	2005	1.06321871123674	0.593388894864117	0.01242068627592565	1.050798024960814	Turkmenistan
977	40	2006	0.976251022293848	0.599896069365258	0.01242024841851899	0.963830773875329	Turkmenistan
978	40	2007	1.04432358690546	0.606042198134731	0.01243202892039557	1.031891557985064	Turkmenistan
979	40	2008	0.969569353664454	0.611923308807263	0.01242321570694399	0.9571461379575099	Turkmenistan
980	40	2009	0.932120031580018	0.617652905277457	0.01241785689101182	0.9197021746890062	Turkmenistan
981	40	2010	0.9530738481366	0.623234588644236	0.0124164643962964	0.9406573837403036	Turkmenistan
982	40	2011	1.02993860741619	0.629233721702303	0.01243175937297908	1.017506848043211	Turkmenistan
983	40	2012	1.25021284116035	0.635263183091614	0.01242591824026008	1.23778692292009	Turkmenistan
984	40	2013	1.37972122405276	0.641361893351002	0.01243670754104004	1.36728451651172	Turkmenistan
985	40	2014	1.42037471158659	0.647542416932676	0.0124188048160803	1.40795590677051	Turkmenistan
986	40	2015	1.5642126811603	0.65335278951701	0.01243707436173215	1.551775606798568	Turkmenistan
987	40	2016	1.56258594965121	0.658945613392641	0.01242398429155838	1.550161965359652	Turkmenistan
988	40	2017	1.52913590361185	0.664284691942071	0.01240722762385943	1.516728675987991	Turkmenistan
989	40	2018	1.52893014335872	0.669433598508271	0.01243628318539686	1.516493860173323	Turkmenistan
990	40	2019	1.55765253459484	0.674303535870544	0.01244156875212335	1.545210965842717	Turkmenistan
991	40	2020	1.53533182483179	0.678298179976148	0.01242152109694031	1.52291030373485	Turkmenistan
992	40	2021	1.52257047221592	0.682160775869611	0.01241515088679199	1.510155321329128	Turkmenistan
993	41	1990	0.336715679864496	0.500241735138187	0.0126211345968897	0.3240945452676063	Uzbekistan
994	41	1991	0.343270668848546	0.501544609458551	0.01259053755292712	0.3306801312956189	Uzbekistan
995	41	1992	0.348605688913716	0.502905194308151	0.01261404150840256	0.3359916474053135	Uzbekistan
996	41	1993	0.368242789009416	0.506556615160302	0.01258143027248825	0.3556613587369277	Uzbekistan
997	41	1994	0.373782743737283	0.5110185249116	0.01261966445707239	0.3611630792802106	Uzbekistan
998	41	1995	0.370644886811137	0.51698626355212	0.01262222531142948	0.3580226614997075	Uzbekistan
999	41	1996	0.367686322927338	0.524392909803147	0.01260827172601148	0.3550780512013265	Uzbekistan
1000	41	1997	0.363847945668421	0.532686328470226	0.01262453729888633	0.3512234083695346	Uzbekistan
1001	41	1998	0.36833695541595	0.541279069137397	0.01251748485108086	0.3558194705648692	Uzbekistan
1002	41	1999	0.362334007085441	0.549739390933737	0.01241470694415698	0.349919300141284	Uzbekistan
1003	41	2000	0.352481207332964	0.557522310762499	0.01241652672549827	0.3400646806074658	Uzbekistan
1004	41	2001	0.34175558118238	0.564803382897778	0.01244532990567822	0.3293102512767018	Uzbekistan
1005	41	2002	0.330361387373311	0.571690142599581	0.01242776700972798	0.317933620363583	Uzbekistan
1006	41	2003	0.315536570385218	0.57800653838209	0.01243703041469454	0.3030995399705235	Uzbekistan
1007	41	2004	0.305255910415499	0.583942986424626	0.01243360400036744	0.2928223064151315	Uzbekistan
1008	41	2005	0.312937847899876	0.589530776570668	0.01242072719371313	0.3005171207061629	Uzbekistan
1009	41	2006	0.317338784567158	0.594498056671551	0.01243359363210307	0.304905190935055	Uzbekistan
1010	41	2007	0.331388502676119	0.599628054727829	0.01244313029772605	0.318945372378393	Uzbekistan
1011	41	2008	0.320525497950566	0.604889158157396	0.01239883873369008	0.3081266592168759	Uzbekistan
1012	41	2009	0.310871966823677	0.610351745244056	0.0124373890572515	0.2984345777664255	Uzbekistan
1013	41	2010	0.314515946188558	0.616097907401681	0.01242960763328734	0.3020863385552707	Uzbekistan
1014	41	2011	0.32491908190372	0.621344618930939	0.01243323895651547	0.3124858429472045	Uzbekistan
1015	41	2012	0.418708939135823	0.62620212543294	0.0123994020386202	0.4063095370972028	Uzbekistan
1016	41	2013	0.479573653742695	0.630796403406203	0.01242846007359865	0.4671451936690963	Uzbekistan
1017	41	2014	0.512192767364941	0.635257049718365	0.01244732462228007	0.499745442742661	Uzbekistan
1018	41	2015	0.574749638940656	0.639805638905225	0.01244011721159418	0.5623095217290618	Uzbekistan
1019	41	2016	0.673312582925481	0.644230597300764	0.01243314010990449	0.6608794428155765	Uzbekistan
1020	41	2017	0.57236867932215	0.648119346591586	0.01238512821498972	0.5599835511071602	Uzbekistan
1021	41	2018	0.629075666503669	0.651918144182724	0.0124441761350085	0.6166314903686605	Uzbekistan
1022	41	2019	0.592514938944781	0.655836959268026	0.01242726995617053	0.5800876689886105	Uzbekistan
1023	41	2020	0.578036202981301	0.659124204371032	0.01242588150625534	0.5656103214750456	Uzbekistan
1024	41	2021	0.570462455391421	0.662621694181816	0.01242365986900406	0.558038795522417	Uzbekistan
1025	43	1990	2.75191210181174	0.557773300317074	0.0124487415120751	2.739463360299665	Albania
1026	43	1991	2.90821204919979	0.555629411790174	0.01243007901463126	2.895781970185158	Albania
1027	43	1992	2.81184508876396	0.553107897492912	0.01243062898980607	2.799414459774154	Albania
1028	43	1993	2.73343728863788	0.552453327893755	0.01242142492571157	2.721015863712168	Albania
1029	43	1994	2.65227856210344	0.553763669315605	0.01243150731070408	2.639847054792736	Albania
1030	43	1995	2.69293164468096	0.557040889185472	0.01244008523318045	2.68049155944778	Albania
1031	43	1996	2.71214621674603	0.562248886206679	0.01244333309689062	2.699702883649139	Albania
1032	43	1997	2.86465608426149	0.566802804232969	0.01241134203405354	2.852244742227436	Albania
1033	43	1998	3.00106560354901	0.572534101516668	0.01239586456570159	2.988669738983309	Albania
1034	43	1999	2.86933921434929	0.578295461805887	0.01244206126657066	2.856897153082719	Albania
1035	43	2000	2.74112424972707	0.58466418835901	0.01246042708210872	2.728663822644961	Albania
1036	43	2001	2.55464790448583	0.592412946510661	0.01245146878711503	2.542196435698715	Albania
1037	43	2002	2.50632033668914	0.599865977568749	0.01242164780012486	2.493898688889015	Albania
1038	43	2003	2.56720448867751	0.606971165987994	0.01241951258701419	2.554784976090496	Albania
1039	43	2004	2.59906665764989	0.613864246664272	0.01244798268487364	2.586618674965016	Albania
1040	43	2005	2.5236397685791	0.620679614590226	0.01240567131256039	2.51123409726654	Albania
1041	43	2006	2.44311093287375	0.627485617497143	0.01241095473720148	2.430699978136549	Albania
1042	43	2007	2.3202749339764	0.634167968985356	0.0124407283046388	2.307834205671762	Albania
1043	43	2008	2.10211542332964	0.640766134349698	0.01244181823818765	2.089673605091452	Albania
1044	43	2009	1.90271733292571	0.646816130123751	0.01242183540162756	1.890295497524082	Albania
1045	43	2010	1.86998020909942	0.652654202642964	0.01241664032429037	1.85756356877513	Albania
1046	43	2011	1.93071161628215	0.658196772707548	0.01241469742398506	1.918296918858165	Albania
1047	43	2012	1.82538436063212	0.66355677961127	0.01241794986112742	1.812966410770993	Albania
1048	43	2013	1.71362181577428	0.668739558985928	0.01243829341977826	1.701183522354502	Albania
1049	43	2014	1.61783155351358	0.67411298539372	0.01241699525155656	1.605414558262024	Albania
1050	43	2015	1.49133032833016	0.679668600655757	0.01241222174735614	1.478918106582804	Albania
1051	43	2016	1.48285075384215	0.68503664759447	0.01241506072634265	1.470435693115807	Albania
1052	43	2017	1.51703828557676	0.690379199197076	0.01244556007728082	1.504592725499479	Albania
1053	43	2018	1.47740372337429	0.695566877664306	0.01241557038060944	1.464988152993681	Albania
1054	43	2019	1.40828526168733	0.700287863295906	0.012456377118063	1.395828884569267	Albania
1055	43	2020	0.862445613068006	0.703790245372837	0.01242210220610026	0.8500235108619058	Albania
1056	43	2021	0.916080324067325	0.706849790878611	0.0124429147531849	0.90363740931414	Albania
1057	44	1990	1.22504982917904	0.541132539726015	0.01248666299181299	1.212563166187227	Bosnia and Herzegovina
1058	44	1991	1.3315793111969	0.541346250550883	0.01246147742881602	1.319117833768084	Bosnia and Herzegovina
1059	44	1992	1.38307896315663	0.539303227421668	0.01249643634506091	1.370582526811569	Bosnia and Herzegovina
1060	44	1993	1.33136936273978	0.53603188160081	0.01258543641298537	1.318783926326795	Bosnia and Herzegovina
1061	44	1994	1.32907787189846	0.533853389744284	0.01258994834180058	1.316487923556659	Bosnia and Herzegovina
1062	44	1995	1.34857599627408	0.534025536110865	0.01258853230138352	1.335987463972697	Bosnia and Herzegovina
1063	44	1996	1.29028369866336	0.545549215040903	0.01241566758226842	1.277868031081091	Bosnia and Herzegovina
1064	44	1997	1.22752949075109	0.563565414584231	0.01242400022911529	1.215105490521975	Bosnia and Herzegovina
1065	44	1998	1.20414349290038	0.58182951538312	0.01242362909719305	1.191719863803187	Bosnia and Herzegovina
1066	44	1999	1.16944471510339	0.597997468748356	0.01243095721093734	1.157013757892453	Bosnia and Herzegovina
1067	44	2000	1.13069002557675	0.610950684608214	0.01242223364882599	1.118267791927924	Bosnia and Herzegovina
1068	44	2001	1.05438644107759	0.621989463929258	0.01241525631170845	1.041971184765882	Bosnia and Herzegovina
1069	44	2002	1.04534576494213	0.632075517723657	0.01242085443063862	1.032924910511491	Bosnia and Herzegovina
1070	44	2003	0.985602529914165	0.640635102031521	0.0124184120859748	0.9731841178281901	Bosnia and Herzegovina
1071	44	2004	0.926513882388577	0.64779373168743	0.0124094295183863	0.9141044528701907	Bosnia and Herzegovina
1072	44	2005	0.891482379341641	0.653859136710253	0.01242152930988899	0.879060850031752	Bosnia and Herzegovina
1073	44	2006	0.876953175765259	0.659813662252595	0.01242333055669438	0.8645298452085646	Bosnia and Herzegovina
1074	44	2007	0.869347820745353	0.665578735044097	0.012426830663343	0.85692099008201	Bosnia and Herzegovina
1075	44	2008	0.801639614011385	0.671100813673566	0.01243176204683654	0.7892078519645485	Bosnia and Herzegovina
1076	44	2009	0.768349461557679	0.676032900022704	0.01245277926845389	0.7558966822892251	Bosnia and Herzegovina
1077	44	2010	0.755167557054777	0.680824195636093	0.01243655638602266	0.7427310006687543	Bosnia and Herzegovina
1078	44	2011	0.720147031609106	0.685399264182467	0.01242981319559774	0.7077172184135082	Bosnia and Herzegovina
1079	44	2012	0.711382080873093	0.689506566189932	0.0124697911238405	0.6989122897492525	Bosnia and Herzegovina
1080	44	2013	0.696341288477036	0.693508711211908	0.01243608081653557	0.6839052076605004	Bosnia and Herzegovina
1081	44	2014	0.676333125468462	0.697031893012906	0.01243333191183547	0.6638997935566265	Bosnia and Herzegovina
1082	44	2015	0.747124074781137	0.700446047366461	0.01244242330646212	0.7346816514746748	Bosnia and Herzegovina
1083	44	2016	0.794970575628568	0.704079343718599	0.01242625554812515	0.7825443200804428	Bosnia and Herzegovina
1084	44	2017	0.780291483075442	0.70805343112809	0.01244629892109345	0.7678451841543485	Bosnia and Herzegovina
1085	44	2018	0.754961357404213	0.712347302038319	0.012421616363551	0.742539741040662	Bosnia and Herzegovina
1086	44	2019	0.755135025012866	0.716857124768862	0.01241958791210569	0.7427154371007603	Bosnia and Herzegovina
1087	44	2020	0.637125491994647	0.720202056378697	0.01242429607563464	0.6247011959190123	Bosnia and Herzegovina
1088	44	2021	0.589816346988325	0.72307789321024	0.01241770125323883	0.5773986457350861	Bosnia and Herzegovina
1089	45	1990	2.14576193404481	0.633446498017686	0.01243111674381514	2.133330817300995	Bulgaria
1090	45	1991	2.11117928418553	0.643069487769455	0.01242815155499772	2.098751132630532	Bulgaria
1091	45	1992	1.91720239475009	0.651186876165789	0.01241076745132444	1.904791627298765	Bulgaria
1092	45	1993	1.54401479873343	0.659161569264411	0.01243099415613096	1.531583804577299	Bulgaria
1093	45	1994	1.51528329516727	0.667430460276086	0.01242470781166438	1.502858587355606	Bulgaria
1094	45	1995	1.41674036779944	0.673999976701174	0.01242481953051242	1.404315548268928	Bulgaria
1095	45	1996	1.42195007074471	0.678862583541026	0.01244103233989322	1.409509038404817	Bulgaria
1096	45	1997	1.49777598856924	0.680221466342146	0.01243533674656836	1.485340651822672	Bulgaria
1097	45	1998	1.41018802593319	0.678496876732148	0.01242586077208451	1.397762165161106	Bulgaria
1098	45	1999	1.26605371991763	0.677446543282232	0.01241812527491844	1.253635594642712	Bulgaria
1099	45	2000	1.22933456249354	0.681004523812614	0.01242653759106705	1.216908024902473	Bulgaria
1100	45	2001	1.16935895441309	0.686487366008627	0.0124100259516581	1.156948928461432	Bulgaria
1101	45	2002	1.08380676027042	0.69151167375307	0.01244435669424396	1.071362403576176	Bulgaria
1102	45	2003	1.0807245338878	0.69556596473307	0.01241132563473316	1.068313208253067	Bulgaria
1103	45	2004	1.13825735149341	0.699881950859544	0.01240120602215226	1.125856145471258	Bulgaria
1104	45	2005	1.16364772714714	0.704471206966935	0.0124124916133286	1.151235235533811	Bulgaria
1105	45	2006	1.20300469158651	0.708868293577424	0.01244108665487376	1.190563604931636	Bulgaria
1106	45	2007	1.25255758746886	0.713192402424104	0.01242832566841083	1.240129261800449	Bulgaria
1107	45	2008	1.22635798413364	0.717672450499802	0.01241887842778958	1.21393910570585	Bulgaria
1108	45	2009	1.15503530939829	0.723676626795129	0.01241146228683893	1.142623847111451	Bulgaria
1109	45	2010	1.20096368075716	0.730701737095494	0.01243481628430991	1.18852886447285	Bulgaria
1110	45	2011	1.18199035082158	0.735749281014389	0.0124332004166579	1.169557150404922	Bulgaria
1111	45	2012	1.08335183534705	0.739177517343213	0.01243747733037395	1.070914358016676	Bulgaria
1112	45	2013	1.04718100917812	0.742135948467762	0.01242943616907816	1.034751573009042	Bulgaria
1113	45	2014	1.01029381590162	0.745372642577071	0.01242722150762329	0.9978665943939966	Bulgaria
1114	45	2015	0.956953040694384	0.748979058373083	0.01241822658685324	0.9445348141075308	Bulgaria
1115	45	2016	0.923382494835294	0.752259198563744	0.01241092218353549	0.9109715726517585	Bulgaria
1116	45	2017	0.889142360905109	0.75566586464625	0.01241613573983437	0.8767262251652747	Bulgaria
1117	45	2018	0.943438837101126	0.759148460251881	0.01244260148999272	0.9309962356111332	Bulgaria
1118	45	2019	0.942960643163014	0.762359790844767	0.012436592953858	0.930524050209156	Bulgaria
1119	45	2020	0.785693421079376	0.765089710642011	0.01245458746031769	0.7732388336190583	Bulgaria
1120	45	2021	0.854070455486772	0.768150939342518	0.01242092364620286	0.8416495318405691	Bulgaria
1121	46	1990	1.62607001995763	0.668906358291928	0.01241819683635574	1.613651823121274	Croatia
1122	46	1991	1.78324673974948	0.674724599866063	0.01244621765016302	1.770800522099317	Croatia
1123	46	1992	1.97359981396507	0.678093133084916	0.01242811502670642	1.961171698938363	Croatia
1124	46	1993	1.9421382714354	0.678221047043161	0.01241233086865446	1.929725940566746	Croatia
1125	46	1994	1.69842827086136	0.677548132655056	0.01244203501200835	1.685986235849352	Croatia
1126	46	1995	1.44553331695713	0.677029465132868	0.01243985609542088	1.433093460861709	Croatia
1127	46	1996	1.48420247624297	0.679507318367616	0.01240706024963318	1.471795415993337	Croatia
1128	46	1997	1.38202605528748	0.685365010443468	0.01242141603592619	1.369604639251554	Croatia
1129	46	1998	1.25026013071939	0.691365518598319	0.01247195373112429	1.237788176988266	Croatia
1130	46	1999	1.09363454721134	0.696636411104102	0.01242729415503904	1.081207253056301	Croatia
1131	46	2000	1.05628600537746	0.703039898563322	0.01242751665877556	1.043858488718685	Croatia
1132	46	2001	1.04770064235874	0.709536840872917	0.01244530301743231	1.035255339341308	Croatia
1133	46	2002	1.01689073867154	0.715383421635164	0.01239547357207288	1.004495265099467	Croatia
1134	46	2003	0.950801328183104	0.721130377216859	0.01243635503592875	0.9383649731471753	Croatia
1135	46	2004	0.888769013133417	0.726327651623968	0.01243262244160855	0.8763363906918085	Croatia
1136	46	2005	0.871899833149787	0.732154139815163	0.01242615073033413	0.8594736824194529	Croatia
1137	46	2006	0.857219051321173	0.738066878515765	0.01243865417086813	0.844780397150305	Croatia
1138	46	2007	0.85728975212804	0.743148776515466	0.01242483086402204	0.844864921264018	Croatia
1139	46	2008	0.917910368965457	0.748469602229701	0.01244026181499958	0.9054701071504574	Croatia
1140	46	2009	1.04699845131027	0.754065605198048	0.0124211085300748	1.034577342780195	Croatia
1141	46	2010	1.03263568403499	0.759472251706366	0.01240850127182964	1.02022718276316	Croatia
1142	46	2011	0.774006380337222	0.763686381293279	0.01241609714855594	0.7615902831886661	Croatia
1143	46	2012	0.692149436546228	0.767405335599999	0.01242088379310241	0.6797285527531256	Croatia
1144	46	2013	0.653439329077326	0.771151880279813	0.01244586109098081	0.6409934679863453	Croatia
1145	46	2014	0.661112005798266	0.774479240521915	0.01242822852198941	0.6486837772762766	Croatia
1146	46	2015	0.660793405390284	0.777865888163329	0.01241436820822827	0.6483790371820557	Croatia
1147	46	2016	0.672439079802434	0.781443605436965	0.01245160276830002	0.659987477034134	Croatia
1148	46	2017	0.646528379377226	0.785074536823775	0.01241930693390051	0.6341090724433255	Croatia
1149	46	2018	0.611979467717083	0.788671410129235	0.01241368377863167	0.5995657839384513	Croatia
1150	46	2019	0.580581986402873	0.792475415454183	0.01242568468264123	0.5681563017202317	Croatia
1151	46	2020	0.546468952821269	0.795462271729482	0.01241894396749455	0.5340500088537744	Croatia
1152	46	2021	0.51222419669051	0.798341026936276	0.01243664751814331	0.4997875491723667	Croatia
1153	47	1990	1.59150187134294	0.681848021213857	0.01241810017397868	1.579083771168961	Czechia
1154	47	1991	1.59779526783409	0.688002859136679	0.01242696081915316	1.585368307014937	Czechia
1155	47	1992	1.58072591955276	0.697577809122723	0.01241975484459586	1.568306164708164	Czechia
1156	47	1993	1.58658949586282	0.710853415862456	0.01242635019328913	1.574163145669531	Czechia
1157	47	1994	1.60256300651619	0.725969686167497	0.01243118750561038	1.59013181901058	Czechia
1158	47	1995	1.53805664450644	0.737981721993762	0.01242735937198705	1.525629285134453	Czechia
1159	47	1996	1.3850250024471	0.746041379938535	0.01242470927556433	1.372600293171536	Czechia
1160	47	1997	1.36467505948984	0.751680343695868	0.01246319480366127	1.352211864686179	Czechia
1161	47	1998	1.33403056626313	0.757033755457614	0.01244604760040188	1.321584518662728	Czechia
1162	47	1999	1.28409816177591	0.762428880357609	0.012434627380177	1.271663534395733	Czechia
1163	47	2000	1.29396651926448	0.767766159168669	0.01241321317174475	1.281553306092735	Czechia
1164	47	2001	1.25225860396583	0.772167239650309	0.01242937180585215	1.239829232159978	Czechia
1165	47	2002	1.21264324376122	0.776927934062507	0.01242351588552839	1.200219727875692	Czechia
1166	47	2003	1.18696031249435	0.782448081111072	0.01243791636172499	1.174522396132625	Czechia
1167	47	2004	1.17140090272186	0.787126404974676	0.01242427026045106	1.158976632461409	Czechia
1168	47	2005	1.16851393942085	0.79133394820415	0.01243522303441304	1.156078716386437	Czechia
1169	47	2006	1.15309913639108	0.794922783687463	0.0124367705821015	1.140662365808979	Czechia
1170	47	2007	1.18172968483385	0.798254117717088	0.01242638030611334	1.169303304527737	Czechia
1171	47	2008	1.18344046519171	0.8017648456328	0.01240728434001405	1.171033180851696	Czechia
1172	47	2009	1.19061573083464	0.804962224676367	0.01243323718417314	1.178182493650467	Czechia
1173	47	2010	1.15991054631474	0.808747327653098	0.01243363356096281	1.147476912753777	Czechia
1174	47	2011	0.92428829135317	0.812054784320429	0.01243954959911029	0.9118487417540597	Czechia
1175	47	2012	0.868292176933285	0.814230401372392	0.01241680988090531	0.8558753670523797	Czechia
1176	47	2013	0.851328359452938	0.815615361108922	0.01241410727824602	0.8389142521746921	Czechia
1177	47	2014	0.834770144622414	0.816227257169909	0.01243673897660672	0.8223334056458073	Czechia
1178	47	2015	0.767761044776805	0.816564684423948	0.01243810932080523	0.7553229354559997	Czechia
1179	47	2016	0.777943923455194	0.817153025533518	0.01239724653620247	0.7655466769189916	Czechia
1180	47	2017	0.761307138553795	0.819067680353287	0.01242757284732405	0.7488795657064709	Czechia
1181	47	2018	0.762984690084518	0.822034486079137	0.01242520514076221	0.7505594849437558	Czechia
1182	47	2019	0.703960782853201	0.824784472798171	0.01243027390056259	0.6915305089526383	Czechia
1183	47	2020	0.543531538405123	0.82662663116323	0.01240873012304087	0.5311228082820821	Czechia
1184	47	2021	0.556442043256867	0.828450433122785	0.01243597739313868	0.5440060658637282	Czechia
1185	48	1990	1.8379522252913	0.649419990664883	0.0124080950692013	1.825544130222099	Hungary
1186	48	1991	1.77782077468906	0.653707154681922	0.01241293090796409	1.765407843781096	Hungary
1187	48	1992	1.71248842196583	0.660382905455002	0.01242154277959025	1.70006687918624	Hungary
1188	48	1993	1.60469663154276	0.667543556201878	0.01241060254354548	1.592286028999214	Hungary
1189	48	1994	1.51300957537108	0.675051406249796	0.01245359788865046	1.50055597748243	Hungary
1190	48	1995	1.4662645080722	0.683186411756315	0.01244889659737522	1.453815611474825	Hungary
1191	48	1996	1.33225251979494	0.690883333624564	0.01243817402397251	1.319814345770967	Hungary
1192	48	1997	1.1577021364449	0.697935513627811	0.01243459147275751	1.145267544972143	Hungary
1193	48	1998	1.10981996120627	0.704202719984894	0.01245299915659633	1.097366962049674	Hungary
1194	48	1999	0.982818030889143	0.709980626709343	0.01242241627354021	0.9703956146156028	Hungary
1195	48	2000	0.924297111938517	0.71580528057596	0.01245640995993129	0.9118407019785858	Hungary
1196	48	2001	0.855902552356992	0.722099055327699	0.01242023981457137	0.8434823125424206	Hungary
1197	48	2002	0.87317653303002	0.7283845957697	0.01243697830321828	0.8607395547268016	Hungary
1198	48	2003	0.882015276915578	0.734450657925147	0.0124384612167101	0.8695768156988679	Hungary
1199	48	2004	0.873015243765627	0.740099974680479	0.0124363769126665	0.8605788668529605	Hungary
1200	48	2005	0.879818767038639	0.745356806381464	0.01242445742072734	0.8673943096179116	Hungary
1201	48	2006	0.889505197191938	0.750515380971436	0.01241387655897498	0.877091320632963	Hungary
1202	48	2007	0.904469775716788	0.754942942046377	0.01243487547931729	0.8920349002374707	Hungary
1203	48	2008	0.907300950115434	0.75931746766686	0.01242656210234213	0.8948743880130918	Hungary
1204	48	2009	0.904749986096952	0.763563686880312	0.0124312122729225	0.8923187738240295	Hungary
1205	48	2010	0.856235206259682	0.767328649261652	0.0124270980785134	0.8438081081811686	Hungary
1206	48	2011	0.808510908408129	0.769701942198238	0.01240598739430575	0.7961049210138232	Hungary
1207	48	2012	0.709779742162426	0.770784245285382	0.01242488063067359	0.6973548615317524	Hungary
1208	48	2013	0.660405877234895	0.77156169789519	0.01243309056772517	0.6479727866671698	Hungary
1209	48	2014	0.652519672064501	0.772575045716759	0.01243129800010981	0.6400883740643912	Hungary
1210	48	2015	0.639850653254532	0.774047382518708	0.01245269927079941	0.6273979539837327	Hungary
1211	48	2016	0.634379845637014	0.776150305326983	0.01241662271215517	0.6219632229248588	Hungary
1212	48	2017	0.630372038474914	0.779116417184348	0.01242297310545059	0.6179490653694634	Hungary
1213	48	2018	0.621288350788017	0.782083661193681	0.01242228096752839	0.6088660698204886	Hungary
1214	48	2019	0.628441629602872	0.784910308752534	0.01241214748828567	0.6160294821145863	Hungary
1215	48	2020	0.552709022605894	0.787620389699141	0.01241183323339641	0.5402971893724976	Hungary
1216	48	2021	0.540885566908771	0.790754768173338	0.01241700768431274	0.5284685592244582	Hungary
1217	49	1990	1.72168948542855	0.60902609384517	0.01244302618592678	1.709246459242623	North Macedonia
1218	49	1991	1.73300595971441	0.611337452940336	0.01243804668910791	1.720567913025302	North Macedonia
1219	49	1992	1.74994329681414	0.612708856229581	0.0124289725528426	1.737514324261297	North Macedonia
1220	49	1993	1.71947898900262	0.613195098529578	0.01241196264048421	1.707067026362136	North Macedonia
1221	49	1994	1.69336278251983	0.614362905009181	0.01243586889819546	1.680926913621635	North Macedonia
1222	49	1995	1.65366071615309	0.616994877821318	0.01242386370835253	1.641236852444738	North Macedonia
1223	49	1996	1.63017466532538	0.620944017369103	0.01242353828501239	1.617751127040367	North Macedonia
1224	49	1997	1.65876136709268	0.626223811356564	0.01240605908256171	1.646355308010118	North Macedonia
1225	49	1998	1.70471954373457	0.632059410181692	0.012417190698698	1.692302353035872	North Macedonia
1226	49	1999	1.51686284645805	0.63668725909008	0.01243078451095486	1.504432061947095	North Macedonia
1227	49	2000	1.38875169342823	0.641651242944231	0.01242963435313025	1.3763220590751	North Macedonia
1228	49	2001	1.35189135334617	0.648049675806335	0.01241902982093058	1.339472323525239	North Macedonia
1229	49	2002	1.34752879570092	0.655398790077733	0.01241748262791061	1.335111313073009	North Macedonia
1230	49	2003	1.27831796626798	0.663408891257403	0.0124265806888227	1.265891385579157	North Macedonia
1231	49	2004	1.09919088380702	0.671237520250547	0.01242936075138181	1.086761523055638	North Macedonia
1232	49	2005	0.987649380799678	0.678047272834883	0.01243002318327547	0.9752193576164025	North Macedonia
1233	49	2006	1.01258061772124	0.684044336465219	0.01241158427456503	1.000169033446675	North Macedonia
1234	49	2007	1.01091174508619	0.689729480929241	0.01238323524664302	0.998528509839547	North Macedonia
1235	49	2008	0.930625387129606	0.695376955204976	0.01244790511933525	0.9181774820102707	North Macedonia
1236	49	2009	0.924253070843839	0.700453052486829	0.01244382864850806	0.911809242195331	North Macedonia
1237	49	2010	0.882266004503057	0.705589323990971	0.01243558848489764	0.8698304160181594	North Macedonia
1238	49	2011	0.844942787479078	0.710592520608989	0.01242264113427265	0.8325201463448054	North Macedonia
1239	49	2012	0.856528575686718	0.715173147623766	0.01240034279422211	0.8441282328924959	North Macedonia
1240	49	2013	0.892354647961029	0.719671149159541	0.01243828018863907	0.87991636777239	North Macedonia
1241	49	2014	0.978689920526841	0.724089588503488	0.01241225566267357	0.9662776648641674	North Macedonia
1242	49	2015	0.98281289728098	0.728603773495479	0.0124037880699494	0.9704091092110306	North Macedonia
1243	49	2016	0.941324523973221	0.733173624358204	0.01242218098085448	0.9289023429923665	North Macedonia
1244	49	2017	0.896346550150291	0.737339955393252	0.0124066690332925	0.8839398811169985	North Macedonia
1245	49	2018	0.842001580705748	0.741334369868002	0.01244160472051739	0.8295599759852307	North Macedonia
1246	49	2019	0.836799848681662	0.74519356873628	0.01244000855446504	0.824359840127197	North Macedonia
1247	49	2020	0.886542075809373	0.747849899969173	0.01240593672108572	0.8741361390882874	North Macedonia
1248	49	2021	0.772259046139009	0.750629703270047	0.01242240987323303	0.7598366362657759	North Macedonia
1249	50	1990	1.5245613325634	0.674225719793669	0.01243712031892969	1.51212421224447	Montenegro
1250	50	1991	1.42150058339495	0.674305722529628	0.01241321527928889	1.409087368115661	Montenegro
1251	50	1992	1.38597843125651	0.672664771832277	0.01240894717591693	1.373569484080593	Montenegro
1252	50	1993	1.43416402175745	0.668665719204089	0.01242456721123366	1.421739454546216	Montenegro
1253	50	1994	1.42195027493867	0.665011931002947	0.01242480520674282	1.409525469731927	Montenegro
1254	50	1995	1.40019129531384	0.662765437115331	0.01243440589367644	1.387756889420164	Montenegro
1255	50	1996	1.37643005808007	0.663414768746409	0.01241868519145135	1.364011372888619	Montenegro
1256	50	1997	1.39866388563762	0.665542031695028	0.01245214113333713	1.386211744504283	Montenegro
1257	50	1998	1.6422299309881	0.669024770846263	0.01241492858174898	1.629815002406351	Montenegro
1258	50	1999	2.07750918336506	0.672096102691543	0.01243302827933388	2.065076155085726	Montenegro
1259	50	2000	2.03411501507652	0.677306850284635	0.01242143681968068	2.021693578256839	Montenegro
1260	50	2001	1.70930265673938	0.683433454098582	0.01239756716158472	1.696905089577795	Montenegro
1261	50	2002	1.44273225233715	0.68993948313756	0.01243822195323473	1.430294030383915	Montenegro
1262	50	2003	1.37929025655533	0.696517506230494	0.01242640014454394	1.366863856410786	Montenegro
1263	50	2004	1.34653421512406	0.702998276030296	0.01242266451850219	1.334111550605558	Montenegro
1264	50	2005	1.4162464264126	0.709065464700775	0.01241410013343248	1.403832326279167	Montenegro
1265	50	2006	1.45904825452565	0.715459074033141	0.01242346843458085	1.446624786091069	Montenegro
1266	50	2007	1.42905482518603	0.722503939575403	0.01243848756538133	1.416616337620649	Montenegro
1267	50	2008	1.41848707310342	0.729981755712811	0.01242986422179748	1.406057208881623	Montenegro
1268	50	2009	1.35862188142387	0.736538925645409	0.01243583283339576	1.346186048590474	Montenegro
1269	50	2010	1.16765242966389	0.743347873367499	0.01244412977020457	1.155208299893685	Montenegro
1270	50	2011	1.10900708776525	0.750080328162275	0.01242072217550146	1.096586365589749	Montenegro
1271	50	2012	1.15739611318467	0.755578379953158	0.01241599012769309	1.144980123056977	Montenegro
1272	50	2013	1.1322681192252	0.760886907477753	0.01243816819843253	1.119829951026768	Montenegro
1273	50	2014	1.0586443793986	0.765776526527122	0.01242045966269879	1.046223919735901	Montenegro
1274	50	2015	1.01690896406682	0.770561277708901	0.01243553826258937	1.004473425804231	Montenegro
1275	50	2016	1.06548449914827	0.775200770239438	0.01240180236767743	1.053082696780592	Montenegro
1276	50	2017	1.06286189321118	0.779764631848314	0.01243098903654177	1.050430904174638	Montenegro
1277	50	2018	1.1189001536855	0.784408971391706	0.01240641346828883	1.106493740217211	Montenegro
1278	50	2019	1.26042369976156	0.789026903095641	0.01239554467983479	1.248028155081725	Montenegro
1279	50	2020	1.29582770975756	0.792554392852858	0.01244155979264124	1.283386149964919	Montenegro
1280	50	2021	0.99809619809814	0.795800584021403	0.01241049912472465	0.9856856989734153	Montenegro
1281	51	1990	2.90474259008454	0.62722788770829	0.01242707839177941	2.892315511692761	Poland
1282	51	1991	2.74873727026809	0.63267147050056	0.01242505800974364	2.736312212258346	Poland
1283	51	1992	2.64937566629181	0.64066179337278	0.01241055681668336	2.636965109475127	Poland
1284	51	1993	2.59088401541457	0.648950499724012	0.01244076732589772	2.578443248088672	Poland
1285	51	1994	2.74326484941678	0.658010514323026	0.01241491819776619	2.730849931219014	Poland
1286	51	1995	2.66801489193603	0.666678866524195	0.0124284898213059	2.655586402114724	Poland
1287	51	1996	2.61638061729091	0.674378829090982	0.01241674449929875	2.603963872791611	Poland
1288	51	1997	2.29582419752685	0.682587612300048	0.01241743130988562	2.283406766216964	Poland
1289	51	1998	1.62413658722188	0.690805670678968	0.01247465650440689	1.611661930717473	Poland
1290	51	1999	1.40809052310168	0.6985360555797	0.01243149953182279	1.395659023569857	Poland
1291	51	2000	1.36707643558749	0.706662051990276	0.01242313757076676	1.354653298016723	Poland
1292	51	2001	1.35029169795951	0.714831304495085	0.01242695154987462	1.337864746409635	Poland
1293	51	2002	1.29503326674846	0.722009458087754	0.01245666142169824	1.282576605326762	Poland
1294	51	2003	1.24809637752774	0.728155253652566	0.01241739481631108	1.235678982711429	Poland
1295	51	2004	1.19422718506808	0.733673191846001	0.01243157555373313	1.181795609514347	Poland
1296	51	2005	1.19561861214156	0.738428766593663	0.0124356905401206	1.183182921601439	Poland
1297	51	2006	1.20798191977909	0.742363708580365	0.01241239488691682	1.195569524892173	Poland
1298	51	2007	1.14637449244087	0.746008817400637	0.01243530941099509	1.133939183029875	Poland
1299	51	2008	1.18443172405798	0.750521426475047	0.01241280984145861	1.172018914216521	Poland
1300	51	2009	1.13884058065006	0.756427378476364	0.01243050608130932	1.126410074568751	Poland
1301	51	2010	1.00849832868307	0.763184973687688	0.01243647353832301	0.996061855144747	Poland
1302	51	2011	0.951219261471532	0.769407164213607	0.01241529841123734	0.9388039630602947	Poland
1303	51	2012	1.02402821985471	0.774680767244991	0.01243779549895329	1.011590424355757	Poland
1304	51	2013	0.988758779666538	0.779434257316854	0.01241333717428739	0.9763454424922506	Poland
1305	51	2014	1.01248029818555	0.783682368684721	0.01245447944751624	1.000025818738034	Poland
1306	51	2015	1.01359801266667	0.78744534315882	0.01240044032670038	1.00119757233997	Poland
1307	51	2016	1.0251306633855	0.790651014611623	0.01241699556267538	1.012713667822825	Poland
1308	51	2017	1.01237082027793	0.79453034463794	0.01241165139538963	0.9999591688825404	Poland
1309	51	2018	1.0648001315029	0.79947898187813	0.01244297319698587	1.052357158305914	Poland
1310	51	2019	0.919433829385574	0.804791331675008	0.01242716002475026	0.9070066693608237	Poland
1311	51	2020	0.822199261841712	0.808795317506383	0.01241315756664543	0.8097861042750666	Poland
1312	51	2021	0.799618238225069	0.812042808667712	0.01239542154342022	0.7872228166816487	Poland
1313	52	1990	1.98119176792651	0.619298862250078	0.01242992300213229	1.968761844924378	Romania
1314	52	1991	1.83379522455263	0.626795627433335	0.01243289329879936	1.821362331253831	Romania
1315	52	1992	1.81998429482706	0.630475081501162	0.01240981872869896	1.807574476098361	Romania
1316	52	1993	1.85584149838281	0.633801422118109	0.01241860187546704	1.843422896507343	Romania
1317	52	1994	1.91434444708979	0.638371931788576	0.01240796209517088	1.901936484994619	Romania
1318	52	1995	1.79679930908993	0.643718879089372	0.01237788956946006	1.78442141952047	Romania
1319	52	1996	1.76833165575198	0.648104195492848	0.01244634058323239	1.755885315168747	Romania
1320	52	1997	1.75809173476942	0.651225576178548	0.01241086660958477	1.745680868159835	Romania
1321	52	1998	1.60190010919241	0.654927768840234	0.01243284155635003	1.58946726763606	Romania
1322	52	1999	1.40564344078813	0.65954484605753	0.01243835198166103	1.393205088806469	Romania
1323	52	2000	1.30840714264638	0.66529434615185	0.0124329301636507	1.295974212482729	Romania
1324	52	2001	1.18167954266763	0.672020166603488	0.01243653730601262	1.169243005361617	Romania
1325	52	2002	1.1296190821041	0.678297416747085	0.01243470678465491	1.117184375319445	Romania
1326	52	2003	1.08171818046598	0.68407492928742	0.01242480039345168	1.069293380072528	Romania
1327	52	2004	1.06312397484132	0.690417054639929	0.01247713270038485	1.050646842140935	Romania
1328	52	2005	0.985512537306853	0.694998949594957	0.01241617347713488	0.9730963638297181	Romania
1329	52	2006	0.977105447507586	0.699490765699603	0.01240828509519526	0.9646971624123907	Romania
1330	52	2007	0.920538174411901	0.704523726685579	0.01241942413507269	0.9081187502768283	Romania
1331	52	2008	0.959761702833646	0.710757127721139	0.01243501071247873	0.9473266921211673	Romania
1332	52	2009	0.917766081464531	0.717445122377497	0.0124412201416499	0.905324861322881	Romania
1333	52	2010	0.883669201726668	0.723891348732225	0.01242260383930538	0.8712465978873626	Romania
1334	52	2011	0.788623574248054	0.729018272021873	0.01239164248843678	0.7762319317596171	Romania
1335	52	2012	0.839624853022358	0.73389248238628	0.01246410229379791	0.8271607507285601	Romania
1336	52	2013	0.798707422684376	0.737880472910291	0.01242923586581328	0.7862781868185628	Romania
1337	52	2014	0.815498280563059	0.740395466703106	0.01241203229944365	0.8030862482636153	Romania
1338	52	2015	0.758016007600366	0.743473529634312	0.01242186975995127	0.7455941378404147	Romania
1339	52	2016	0.761858117152901	0.747058709528536	0.01242504985807716	0.7494330672948238	Romania
1340	52	2017	0.70731029875107	0.751117366992228	0.01243800506013908	0.694872293690931	Romania
1341	52	2018	0.683178963701608	0.755533333480467	0.01244593338256606	0.670733030319042	Romania
1342	52	2019	0.681433683089947	0.760283970607593	0.01242168303416525	0.6690120000557818	Romania
1343	52	2020	0.595816279601631	0.764276444363666	0.0124230656330044	0.5833932139686265	Romania
1344	52	2021	0.627674057076601	0.768453864365965	0.01242232380693832	0.6152517332696626	Romania
1345	53	1990	1.28184019494683	0.630511019536119	0.01242317965733546	1.269417015289495	Serbia
1346	53	1991	1.26781774009903	0.638016934037528	0.01243737278626847	1.255380367312761	Serbia
1347	53	1992	1.20067831815781	0.641971993828041	0.01242171635136586	1.188256601806444	Serbia
1348	53	1993	1.17331645348141	0.642096034424249	0.01242556530188911	1.160890888179521	Serbia
1349	53	1994	1.17320282162485	0.642223220931048	0.01242338432864868	1.160779437296201	Serbia
1350	53	1995	1.17714869457264	0.642739671389532	0.01242979709239792	1.164718897480242	Serbia
1351	53	1996	1.16163506616498	0.644846417030162	0.01241992738892291	1.149215138776057	Serbia
1352	53	1997	1.15355783607909	0.64716209445227	0.01241941581061726	1.141138420268473	Serbia
1353	53	1998	1.08577283059148	0.65024598899818	0.01243074259955224	1.073342087991928	Serbia
1354	53	1999	1.03761819296927	0.655534174135398	0.01242834490439444	1.025189848064876	Serbia
1355	53	2000	1.01445736134592	0.660752800457895	0.01247471801356739	1.001982643332353	Serbia
1356	53	2001	1.0101252340686	0.665407334806451	0.01243251984512914	0.9976927142234708	Serbia
1357	53	2002	0.993355983748776	0.671511071572143	0.01241965231526701	0.980936331433509	Serbia
1358	53	2003	1.09361298122752	0.678334928718905	0.01241609824811168	1.081196882979408	Serbia
1359	53	2004	0.957395947868516	0.686819841842618	0.01240683677528182	0.9449891110932341	Serbia
1360	53	2005	0.910328014472564	0.69609756790601	0.01245013295846786	0.8978778815140961	Serbia
1361	53	2006	0.869471985271727	0.704945018093173	0.01240990482509177	0.8570620804466352	Serbia
1362	53	2007	0.811172272178388	0.713242304525204	0.01242988144764971	0.7987423907307384	Serbia
1363	53	2008	0.711120243998805	0.721505305994409	0.01243482482529906	0.6986854191735059	Serbia
1364	53	2009	0.75993313565243	0.729965595799672	0.01241515251394556	0.7475179831384845	Serbia
1365	53	2010	0.712081918575235	0.740091311255812	0.01243198290367787	0.6996499356715571	Serbia
1366	53	2011	0.683323308724437	0.750072761758797	0.01240199055519359	0.6709213181692435	Serbia
1367	53	2012	0.649808250771093	0.757105	0.01245042851340062	0.6373578222576924	Serbia
1368	53	2013	0.613284066208824	0.762170908106883	0.01243630540105755	0.6008477608077665	Serbia
1369	53	2014	0.61558270924187	0.766043091132074	0.01243454520158817	0.6031481640402818	Serbia
1370	53	2015	0.590927416281783	0.769842222617687	0.01242594568930409	0.5785014705924789	Serbia
1371	53	2016	0.568703061753375	0.773654077278106	0.01241328556135936	0.5562897761920157	Serbia
1372	53	2017	0.569652465758646	0.777460384270565	0.01244853877936711	0.5572039269792789	Serbia
1373	53	2018	0.570565142486307	0.781494973790012	0.01241210141798595	0.558153041068321	Serbia
1374	53	2019	0.581120381747272	0.785768300182747	0.01243570373146008	0.5686846780158119	Serbia
1375	53	2020	0.509294528355994	0.789183332686432	0.01245088886014735	0.4968436394958466	Serbia
1376	53	2021	0.496769184929478	0.792416293685483	0.01240599364071254	0.4843631912887655	Serbia
1377	54	1990	1.58453358614775	0.653853505137647	0.01244277405975439	1.572090812087996	Slovakia
1378	54	1991	1.57505103919486	0.658731402179317	0.01243612872359209	1.562614910471268	Slovakia
1379	54	1992	1.49562127800253	0.665830110587888	0.0124673904604093	1.483153887542121	Slovakia
1380	54	1993	1.43203171783301	0.67596793706605	0.01244645890214718	1.419585258930863	Slovakia
1381	54	1994	1.39082069846021	0.688136476595487	0.01241662010674727	1.378404078353463	Slovakia
1382	54	1995	1.35085460025238	0.697476536273994	0.012426009842458	1.338428590409922	Slovakia
1383	54	1996	1.30663255588767	0.704405003157211	0.01241503538212065	1.294217520505549	Slovakia
1384	54	1997	1.30932365318467	0.711513209633452	0.01244740262114014	1.29687625056353	Slovakia
1385	54	1998	1.25559619599513	0.719058766219034	0.01242213803171314	1.243174057963417	Slovakia
1386	54	1999	1.21126584841814	0.726144172630556	0.012456200922288	1.198809647495852	Slovakia
1387	54	2000	1.15680287261111	0.734046240313494	0.01241929556791145	1.144383577043198	Slovakia
1388	54	2001	1.10810525598519	0.741392553570632	0.01243616839498166	1.095669087590208	Slovakia
1389	54	2002	1.09569218955004	0.746791141582656	0.01244977518668176	1.083242414363358	Slovakia
1390	54	2003	1.08751312398012	0.75116726952438	0.01242465861712504	1.075088465362995	Slovakia
1391	54	2004	1.05836364705056	0.755836693705671	0.01241262561497193	1.045951021435588	Slovakia
1392	54	2005	1.02629095459549	0.761724185107018	0.01241791319836115	1.013873041397129	Slovakia
1393	54	2006	1.02288447842126	0.767673036224795	0.01243020117727703	1.010454277243983	Slovakia
1394	54	2007	1.06476153586334	0.772914152845047	0.01242861707100646	1.052332918792334	Slovakia
1395	54	2008	1.03132662631481	0.777197399879439	0.01240167870718019	1.01892494760763	Slovakia
1396	54	2009	1.00757377793782	0.781052260265285	0.0124074214255161	0.9951663565123039	Slovakia
1397	54	2010	0.973515913127512	0.786254422327679	0.01242902801637825	0.9610868851111337	Slovakia
1398	54	2011	0.968441871476004	0.791465382423228	0.01242378674850071	0.9560180847275033	Slovakia
1399	54	2012	0.930256266906726	0.795456215611276	0.01245799363010605	0.91779827327662	Slovakia
1400	54	2013	0.910899876812406	0.797903722940591	0.01241623817076988	0.8984836386416362	Slovakia
1401	54	2014	0.896838798815157	0.799618796308309	0.01245841845163663	0.8843803803635204	Slovakia
1402	54	2015	0.925286381659098	0.800394179928449	0.01241272653258105	0.912873655126517	Slovakia
1403	54	2016	0.901173702237904	0.800878210489993	0.01241990406689621	0.8887537981710079	Slovakia
1404	54	2017	0.907039621069631	0.802277316569847	0.0124283389561396	0.8946112821134914	Slovakia
1405	54	2018	0.951178338123373	0.804357302109054	0.01240137615237351	0.9387769619709996	Slovakia
1406	54	2019	0.927697719099531	0.80644845685688	0.01242145260773452	0.9152762664917965	Slovakia
1407	54	2020	0.871997284408825	0.80830596588062	0.01242439803074201	0.8595728863780829	Slovakia
1408	54	2021	0.782121153881305	0.810610529921693	0.01243426449487087	0.7696868893864341	Slovakia
1409	55	1990	1.45341847478154	0.727463928368452	0.01242127684382053	1.440997197937719	Slovenia
1410	55	1991	1.46410324016226	0.732666985968602	0.01242829334319215	1.451674946819068	Slovenia
1411	55	1992	1.44068401040292	0.737391551733707	0.01243377266648678	1.428250237736433	Slovenia
1412	55	1993	1.54375605993739	0.741774171511168	0.01241552648689847	1.531340533450492	Slovenia
1413	55	1994	1.49237554518656	0.746234861332899	0.01242830864867585	1.479947236537884	Slovenia
1414	55	1995	1.34844078643017	0.750994974989173	0.01240801913927634	1.336032767290894	Slovenia
1415	55	1996	1.28786601519186	0.756348987126594	0.01242809741975482	1.275437917772105	Slovenia
1416	55	1997	1.23971649545333	0.762275291907702	0.01244937063413839	1.227267124819192	Slovenia
1417	55	1998	1.2425949871836	0.767728525502705	0.01244566732084008	1.23014931986276	Slovenia
1418	55	1999	1.14400288765571	0.773236192288015	0.01243394982715381	1.131568937828556	Slovenia
1419	55	2000	1.09958827304688	0.779578009745196	0.01242877934794545	1.087159493698935	Slovenia
1420	55	2001	1.09948633336765	0.786240775635761	0.01244502787121796	1.087041305496432	Slovenia
1421	55	2002	1.0894419790499	0.791805569443613	0.01244664579012094	1.076995333259779	Slovenia
1422	55	2003	1.0545352442222	0.796371530737719	0.01242732213236738	1.042107922089833	Slovenia
1423	55	2004	1.06254189990122	0.800962240122577	0.0124500686707183	1.050091831230502	Slovenia
1424	55	2005	1.01339259098642	0.805601248185604	0.01241886440889503	1.000973726577525	Slovenia
1425	55	2006	1.05935457391693	0.809708595222897	0.01242269282567761	1.046931881091252	Slovenia
1426	55	2007	1.13431513037476	0.813006319197598	0.01246139591801036	1.12185373445675	Slovenia
1427	55	2008	1.0640230606448	0.816347250277984	0.01243205865030907	1.051591001994491	Slovenia
1428	55	2009	0.875135879422968	0.818878560380979	0.01242370255563805	0.8627121768673299	Slovenia
1429	55	2010	0.835490174156279	0.82117848598052	0.01245618560386253	0.8230339885524165	Slovenia
1430	55	2011	0.811264556760269	0.823023560855118	0.01241830398940108	0.7988462527708678	Slovenia
1431	55	2012	0.823596831644048	0.824336562677773	0.01240436135929786	0.8111924702847501	Slovenia
1432	55	2013	0.806536093131999	0.825826275074906	0.01240786985273655	0.7941282232792625	Slovenia
1433	55	2014	0.756137593769687	0.827799245827941	0.01240035573120362	0.7437372380384835	Slovenia
1434	55	2015	0.743472824897077	0.829837070735453	0.01241688582701082	0.7310559390700662	Slovenia
1435	55	2016	0.785559819051932	0.831367915132541	0.01243857296540026	0.7731212460865317	Slovenia
1436	55	2017	0.691303763016314	0.833038139449118	0.01242958730928072	0.6788741757070333	Slovenia
1437	55	2018	0.557091520574507	0.835472480610787	0.01244218103215692	0.5446493395423501	Slovenia
1438	55	2019	0.449178225974663	0.838266782297842	0.01244307791519452	0.4367351480594685	Slovenia
1439	55	2020	0.334188074364251	0.840373845574037	0.01240851444859663	0.3217795599156544	Slovenia
1440	55	2021	0.362635560410091	0.842430731281465	0.01240683301974786	0.3502287273903431	Slovenia
1441	57	1990	1.79380824664865	0.622446576329452	0.01242056395020761	1.781387682698442	Belarus
1442	57	1991	1.84406666486551	0.627038266774523	0.01242428612671413	1.831642378738796	Belarus
1443	57	1992	1.85898347969875	0.632891737136784	0.01243476903395635	1.846548710664794	Belarus
1444	57	1993	1.82715103201989	0.639394169351269	0.01244299608563977	1.81470803593425	Belarus
1445	57	1994	1.75007956668021	0.64465278058669	0.01242630053387989	1.73765326614633	Belarus
1446	57	1995	1.85028144453174	0.648959503797064	0.01245672557927756	1.837824718952462	Belarus
1447	57	1996	1.77483888914612	0.652855220750827	0.01243698764535842	1.762401901500761	Belarus
1448	57	1997	1.79818951184623	0.655627296459504	0.01240561816137926	1.785783893684851	Belarus
1449	57	1998	1.95540023231834	0.657246466657203	0.01242513811901561	1.942975094199324	Belarus
1450	57	1999	2.08630069345795	0.660171009515746	0.01242177046319668	2.073878922994754	Belarus
1451	57	2000	1.94162307676394	0.664705822252137	0.01241794982319393	1.929205126940746	Belarus
1452	57	2001	1.46071769659691	0.671333268854148	0.01243765578361716	1.448280040813293	Belarus
1453	57	2002	1.31837089897891	0.678121782135605	0.01243596691244201	1.305934932066468	Belarus
1454	57	2003	1.17852	0.68486855613275	0.01240685932927019	1.16610990836973	Belarus
1455	57	2004	1.39194151055641	0.692502135029653	0.01241370393765786	1.379527806618752	Belarus
1456	57	2005	1.97487875328523	0.698985482904355	0.01242187628929783	1.962456876995932	Belarus
1457	57	2006	1.38265044936823	0.705119102674127	0.01244514659245538	1.370205302775775	Belarus
1458	57	2007	1.11360859602678	0.711496561875696	0.01242496652836593	1.101183629498414	Belarus
1459	57	2008	1.07141206268464	0.719120871487284	0.01242281858484684	1.058989244099793	Belarus
1460	57	2009	1.18225425916114	0.727292783613496	0.01243365679636896	1.169820602364771	Belarus
1461	57	2010	1.4239072855777	0.734954626211817	0.01244215308424062	1.411465132493459	Belarus
1462	57	2011	1.23853563432101	0.739504325946655	0.01241893770922786	1.226116696611782	Belarus
1463	57	2012	1.08373593233573	0.743468837307909	0.01242603420403648	1.071309898131694	Belarus
1464	57	2013	1.00254943828406	0.748529322885796	0.01240709241019131	0.9901423458738687	Belarus
1465	57	2014	0.938009221997658	0.753511479851413	0.01242083697278916	0.9255883850248688	Belarus
1466	57	2015	0.827356759148715	0.758205742923593	0.01241510468632917	0.8149416544623859	Belarus
1467	57	2016	0.804955085355559	0.764328221802501	0.01243949580814689	0.7925155895474122	Belarus
1468	57	2017	0.760410397346301	0.771131465670885	0.01242476975369618	0.7479856275926048	Belarus
1469	57	2018	0.693952819319406	0.776568956673705	0.0124122715231567	0.6815405477962493	Belarus
1470	57	2019	0.697832350026613	0.780508018535969	0.01240636057340454	0.6854259894532085	Belarus
1471	57	2020	0.694929216586756	0.782381564892966	0.01242816722415718	0.6825010493625988	Belarus
1472	57	2021	0.70629521524092	0.784484710906639	0.01242160033095066	0.6938736149099693	Belarus
1473	58	1990	2.12417199599456	0.674967632130919	0.01242360801664995	2.11174838797791	Estonia
1474	58	1991	2.1033621648325	0.685223089296634	0.01244561384280725	2.090916550989693	Estonia
1475	58	1992	2.10632743906022	0.695586673779285	0.01242985492933264	2.093897584130887	Estonia
1476	58	1993	2.30862884272436	0.703693149995024	0.0124310900250492	2.296197752699311	Estonia
1477	58	1994	2.25722896028203	0.708456180899464	0.01242940579573406	2.244799554486296	Estonia
1478	58	1995	2.06541681304159	0.713172725189506	0.0124187608523004	2.052998052189289	Estonia
1479	58	1996	1.8162754290036	0.718813024217038	0.01241799366010151	1.803857435343499	Estonia
1480	58	1997	1.79985094742119	0.724652439639785	0.01246406759132566	1.787386879829864	Estonia
1481	58	1998	1.83379342494989	0.729027035230187	0.01243461642057462	1.821358808529315	Estonia
1482	58	1999	1.7105709187964	0.733250616186121	0.01244200994239213	1.698128908854008	Estonia
1483	58	2000	1.70619641515984	0.739713154351944	0.0124200057369867	1.693776409422853	Estonia
1484	58	2001	1.86238618812893	0.746602207163017	0.01241656344419312	1.849969624684737	Estonia
1485	58	2002	1.86812478724609	0.752629898252246	0.01245672083537066	1.855668066410719	Estonia
1486	58	2003	1.74558034901644	0.75781567757793	0.01241543295431397	1.733164916062126	Estonia
1487	58	2004	1.72175776539252	0.763223727128029	0.01244955044573631	1.709308214946784	Estonia
1488	58	2005	1.82619395610373	0.769112181926314	0.01243208509045238	1.813761871013277	Estonia
1489	58	2006	1.96753340330235	0.774451841771662	0.01241889593263217	1.955114507369718	Estonia
1490	58	2007	2.0875494455513	0.781074442846485	0.01243717511782894	2.075112270433471	Estonia
1491	58	2008	1.99173151269099	0.788598873704278	0.01242035072147206	1.979311161969518	Estonia
1492	58	2009	1.74662711552073	0.794728212699059	0.0124322338315648	1.734194881689165	Estonia
1493	58	2010	1.60344733147708	0.800829717976428	0.01241511728387621	1.591032214193204	Estonia
1494	58	2011	1.63508645621519	0.806633077522166	0.01243703758076927	1.622649418634421	Estonia
1495	58	2012	1.56245693861157	0.811109357704526	0.01241050871137972	1.55004642990019	Estonia
1496	58	2013	1.49492022135704	0.81488717677447	0.01243172919114204	1.482488492165898	Estonia
1497	58	2014	1.54190650892777	0.818770732051979	0.01242393383304052	1.529482575094729	Estonia
1498	58	2015	1.3023391110286	0.823221278492715	0.01244686588594656	1.289892245142654	Estonia
1499	58	2016	1.22776439396349	0.827364360092018	0.01243854244972317	1.215325851513767	Estonia
1500	58	2017	1.09596905545421	0.830975311283378	0.01242127079744081	1.083547784656769	Estonia
1501	58	2018	0.974410262526296	0.834566296193434	0.01241629502890218	0.9619939674973939	Estonia
1502	58	2019	0.946230704425485	0.838573508963879	0.01242127974430809	0.9338094246811769	Estonia
1503	58	2020	0.827252178454062	0.841817139147138	0.01240127973245793	0.814850898721604	Estonia
1504	58	2021	0.902499540968484	0.844917787360624	0.01240916556023659	0.8900903754082473	Estonia
1505	59	1990	1.84158629943061	0.680193638285329	0.01243179803045923	1.829154501400151	Latvia
1506	59	1991	1.80556759844633	0.688117297290074	0.01242380631293953	1.79314379213339	Latvia
1507	59	1992	1.80043395419653	0.696157035504877	0.01246400146569525	1.787969952730835	Latvia
1508	59	1993	2.04859582374897	0.705249855159515	0.01243878622327869	2.036157037525691	Latvia
1509	59	1994	2.03523865629063	0.712531352821191	0.01241760129759245	2.022821054993038	Latvia
1510	59	1995	1.83114625490097	0.717639459211637	0.01242468884416953	1.818721566056801	Latvia
1511	59	1996	1.67957346471661	0.721139537892551	0.01245329938970444	1.667120165326906	Latvia
1512	59	1997	1.74135469837603	0.723746580428208	0.01243027202538899	1.728924426350641	Latvia
1513	59	1998	1.79588022093324	0.725427335933284	0.01240870742954428	1.783471513503696	Latvia
1514	59	1999	1.68499215666592	0.727219684959525	0.01243209249546264	1.672560064170457	Latvia
1515	59	2000	1.55406864023529	0.730951448728138	0.01245366875269488	1.541614971482595	Latvia
1516	59	2001	1.60929434050864	0.73629419637135	0.01242509115862596	1.596869249350014	Latvia
1517	59	2002	1.59265056002227	0.741870440285041	0.01242607657960289	1.580224483442667	Latvia
1518	59	2003	1.50951419884407	0.748168161846997	0.0124566134143964	1.497057585429673	Latvia
1519	59	2004	1.54036942021504	0.755263211009698	0.01241538841088432	1.527954031804156	Latvia
1520	59	2005	1.53965871086368	0.761929432669523	0.01242154191648739	1.527237168947192	Latvia
1521	59	2006	1.59699194392079	0.768459928850117	0.0124079862712462	1.584583957649544	Latvia
1522	59	2007	1.53641478131633	0.776481958669804	0.0124417784447065	1.523973002871624	Latvia
1523	59	2008	1.43199729311151	0.786324573303851	0.01241320121048502	1.419584091901025	Latvia
1524	59	2009	1.42982469720757	0.794504426648315	0.01242145534182486	1.417403241865745	Latvia
1525	59	2010	1.36052143938237	0.798171594063957	0.01240683323303098	1.348114606149339	Latvia
1526	59	2011	1.34020233317196	0.799080776427927	0.01245665999971577	1.327745673172244	Latvia
1527	59	2012	1.18809422393518	0.801026473960894	0.01240906779137175	1.175685156143808	Latvia
1528	59	2013	1.16963493989256	0.802660490277978	0.01245443875906237	1.157180501133498	Latvia
1529	59	2014	1.16206285626721	0.803721486035489	0.01241270793495244	1.149650148332257	Latvia
1530	59	2015	1.09724829086187	0.806985994927815	0.012405622118757	1.084842668743113	Latvia
1531	59	2016	1.07246320114927	0.811463590660605	0.01241983781955628	1.060043363329714	Latvia
1532	59	2017	1.12659619022769	0.816923118079976	0.01242493893425732	1.114171251293433	Latvia
1533	59	2018	1.12103432632289	0.821419809272627	0.01242568658150589	1.108608639741384	Latvia
1534	59	2019	1.14036680813422	0.824781776742666	0.01241487519007213	1.127951932944148	Latvia
1535	59	2020	0.961535099526466	0.827900448409988	0.01243988120832382	0.9490952183181421	Latvia
1536	59	2021	0.822231907980435	0.830663516299797	0.01242017275517168	0.8098117352252633	Latvia
1537	60	1990	1.62140752023597	0.668503937884641	0.01242357207568066	1.608983948160289	Lithuania
1538	60	1991	1.7132067061272	0.673234120792409	0.01241253270468211	1.700794173422518	Lithuania
1539	60	1992	1.59600234934242	0.680992879643758	0.0124100034777479	1.583592345864672	Lithuania
1540	60	1993	1.70059746999688	0.687480621018131	0.01242172642862014	1.68817574356826	Lithuania
1541	60	1994	1.71911880601804	0.69115165298429	0.01241873327391175	1.706700072744128	Lithuania
1542	60	1995	1.61417440266823	0.694734380082166	0.01240660323640739	1.601767799431823	Lithuania
1543	60	1996	1.54839052686217	0.698591300871233	0.01243128993517215	1.535959236926998	Lithuania
1544	60	1997	1.53012056260541	0.702840949666947	0.01242955945869024	1.51769100314672	Lithuania
1545	60	1998	1.59830279943103	0.707468182196716	0.01241455150267523	1.585888247928355	Lithuania
1546	60	1999	1.55979156897541	0.712834170940662	0.01244650995422231	1.547345059021188	Lithuania
1547	60	2000	1.5359769104154	0.719896959838609	0.01239958992127149	1.523577320494129	Lithuania
1548	60	2001	1.66351656080855	0.727133584877313	0.01242096368616596	1.651095597122384	Lithuania
1549	60	2002	1.59602717940703	0.733793397915696	0.01242389187503634	1.583603287531994	Lithuania
1550	60	2003	1.52371315207979	0.741229600875632	0.01242887789454309	1.511284274185247	Lithuania
1551	60	2004	1.49715073885593	0.748949762305515	0.01243251110087483	1.484718227755055	Lithuania
1552	60	2005	1.55678458865991	0.756352359983789	0.01242816036514523	1.544356428294765	Lithuania
1553	60	2006	1.72952371212749	0.763059124350272	0.01241918833823088	1.717104523789259	Lithuania
1554	60	2007	1.85648420535978	0.770229638520692	0.01243451715438899	1.844049688205391	Lithuania
1555	60	2008	1.91351465735961	0.778273711505288	0.01245422824305625	1.901060429116554	Lithuania
1556	60	2009	1.76183416009623	0.785689739125479	0.01243355288622297	1.749400607210007	Lithuania
1557	60	2010	1.61528569362245	0.793364681757828	0.0124131908691172	1.602872502753333	Lithuania
1558	60	2011	1.50181830572306	0.800924994333688	0.01240603932429318	1.489412266398767	Lithuania
1559	60	2012	1.35958165059657	0.8078270261595	0.01243462150540611	1.347147029091164	Lithuania
1560	60	2013	1.3077710431121	0.813219722329104	0.01244035155983699	1.295330691552263	Lithuania
1561	60	2014	1.28718078744188	0.817886376021861	0.01244746034644076	1.274733327095439	Lithuania
1562	60	2015	1.19976112510612	0.823112629019743	0.01244115004245016	1.18731997506367	Lithuania
1563	60	2016	1.04437038194545	0.829303695106582	0.01244066010824929	1.031929721837201	Lithuania
1564	60	2017	1.00517577797605	0.8358717398516	0.01241429656087072	0.9927614814151793	Lithuania
1565	60	2018	0.979376166823707	0.841918910402675	0.01244858036229957	0.9669275864614074	Lithuania
1566	60	2019	0.921229577171466	0.847906338850069	0.01242082792320949	0.9088087492482565	Lithuania
1567	60	2020	0.822571339217249	0.85275238761541	0.01242425554763626	0.8101470836696127	Lithuania
1568	60	2021	0.776057252177236	0.856484049109405	0.01244838882582756	0.7636088633514084	Lithuania
1569	61	1990	1.48216209843844	0.604251762377742	0.01241566880061416	1.469746429637826	Republic of Moldova
1570	61	1991	1.57489148043387	0.607270773865529	0.01244512304911603	1.562446357384754	Republic of Moldova
1571	61	1992	1.43555636620105	0.609664558440288	0.01245116600907903	1.423105200191971	Republic of Moldova
1572	61	1993	1.30809293472919	0.614152920432239	0.01242967174635838	1.295663262982832	Republic of Moldova
1573	61	1994	1.37479105264747	0.617603766824611	0.01242708485616556	1.362363967791304	Republic of Moldova
1574	61	1995	1.4213083536392	0.620951321121127	0.01242308056470727	1.408885273074493	Republic of Moldova
1575	61	1996	1.39329766693395	0.623113983844076	0.01242757817521533	1.380870088758735	Republic of Moldova
1576	61	1997	1.38112515046676	0.624370104753213	0.01242351737201889	1.368701633094741	Republic of Moldova
1577	61	1998	1.39814567632779	0.62411676120849	0.01241530807016803	1.385730368257622	Republic of Moldova
1578	61	1999	1.3449375556436	0.622834528688654	0.01242299244646362	1.332514563197136	Republic of Moldova
1579	61	2000	1.2806493071524	0.622004933502906	0.01241289088593541	1.268236416266465	Republic of Moldova
1580	61	2001	1.34683862369024	0.622936409943787	0.01243591438735678	1.334402709302883	Republic of Moldova
1581	61	2002	1.27186532182564	0.625874844526255	0.01242751522832276	1.259437806597317	Republic of Moldova
1582	61	2003	1.12183783601026	0.629985044767633	0.01245003380299752	1.109387802207263	Republic of Moldova
1583	61	2004	1.06795873727626	0.635394821992876	0.01243876676456358	1.055519970511696	Republic of Moldova
1584	61	2005	1.12545340221579	0.641530965095913	0.01241394562382659	1.113039456591963	Republic of Moldova
1585	61	2006	1.18476141850532	0.647996263561811	0.01244347283332374	1.172317945671996	Republic of Moldova
1586	61	2007	1.17674335426021	0.65421585059876	0.01242548196296518	1.164317872297245	Republic of Moldova
1587	61	2008	1.1265888229632	0.661046597063232	0.0123921763327316	1.114196646630468	Republic of Moldova
1588	61	2009	1.19177659935523	0.666284393801024	0.01243469567365103	1.179341903681579	Republic of Moldova
1589	61	2010	1.2304943231457	0.671989615961323	0.01238973592537283	1.218104587220327	Republic of Moldova
1590	61	2011	1.15917138290082	0.678004136643775	0.0123975322372657	1.146773850663554	Republic of Moldova
1591	61	2012	1.18778934014957	0.682979795888934	0.01246059549343925	1.175328744656131	Republic of Moldova
1592	61	2013	1.10989559073538	0.688519174704066	0.01243069573387497	1.097464895001505	Republic of Moldova
1593	61	2014	1.13697162879832	0.694104557276994	0.01242292405511945	1.124548704743201	Republic of Moldova
1594	61	2015	1.07012158862411	0.699355166217478	0.0124228162092003	1.05769877241491	Republic of Moldova
1595	61	2016	1.05573625542783	0.70514454200476	0.01240633726345212	1.043329918164378	Republic of Moldova
1596	61	2017	0.960948934164414	0.711206637139458	0.01243462788206981	0.9485143062823441	Republic of Moldova
1597	61	2018	0.926095729445968	0.717244426652362	0.01241158310003154	0.9136841463459364	Republic of Moldova
1598	61	2019	0.925432454762032	0.723011647628002	0.01240314062644134	0.9130293141355906	Republic of Moldova
1599	61	2020	0.787745407886994	0.727710540349217	0.01244525823800263	0.7753001496489913	Republic of Moldova
1600	61	2021	0.782528452024038	0.732214875427507	0.01242390922780925	0.7701045427962288	Republic of Moldova
1601	62	1990	1.68539041183186	0.671600578021767	0.01245920760672817	1.672931204225132	Russian Federation
1602	62	1991	1.74088894337076	0.680099211484661	0.01242503337678313	1.728463909993977	Russian Federation
1603	62	1992	1.75577658167001	0.688068021982768	0.01242713427138506	1.743349447398625	Russian Federation
1604	62	1993	1.82353521260908	0.692036194318927	0.01242619484446119	1.811109017764619	Russian Federation
1605	62	1994	1.82962378866002	0.694144966076361	0.01243134331155895	1.817192445348461	Russian Federation
1606	62	1995	1.88990736792379	0.697854213747881	0.01244083899839518	1.877466528925395	Russian Federation
1607	62	1996	1.86494457221024	0.701468230734779	0.01240895231768431	1.852535619892556	Russian Federation
1608	62	1997	1.81663688951568	0.703752867289891	0.01241123489810321	1.804225654617577	Russian Federation
1609	62	1998	1.86177946898724	0.705198518088381	0.01241993934302147	1.849359529644218	Russian Federation
1610	62	1999	1.9669310085322	0.706863537909859	0.01243514653047216	1.954495862001728	Russian Federation
1611	62	2000	1.94005462332577	0.708643647769121	0.01242825344824798	1.927626369877522	Russian Federation
1612	62	2001	1.98023060993528	0.710570359001004	0.01242462889119763	1.967805981044082	Russian Federation
1613	62	2002	1.93845617393426	0.713460956547605	0.01242158809507717	1.926034585839183	Russian Federation
1614	62	2003	1.83494675966206	0.718875116049301	0.01243399196484175	1.822512767697218	Russian Federation
1615	62	2004	1.79085512710659	0.726305319497695	0.01240897191635271	1.778446155190237	Russian Federation
1616	62	2005	1.84294169134166	0.733592776524904	0.01244931688202185	1.830492374459638	Russian Federation
1617	62	2006	1.82182879197195	0.740064663588135	0.01242697590059401	1.809401816071356	Russian Federation
1618	62	2007	1.86314622377221	0.746191512265979	0.01242748632288732	1.850718737449323	Russian Federation
1619	62	2008	1.91965315634512	0.752623243282606	0.01244389831655962	1.90720925802856	Russian Federation
1620	62	2009	1.83312887078014	0.757960404689196	0.01242423560923392	1.820704635170906	Russian Federation
1621	62	2010	1.81842087798333	0.763320116187813	0.012425807611171	1.805995070372159	Russian Federation
1622	62	2011	1.79695232070273	0.767633587927234	0.01241933999820853	1.784532980704522	Russian Federation
1623	62	2012	1.77427078949721	0.77192038427212	0.01243702833200659	1.761833761165204	Russian Federation
1624	62	2013	1.6965759390456	0.776526978961411	0.01241905747989208	1.684156881565708	Russian Federation
1625	62	2014	1.7133071681247	0.780617524284297	0.01243780077215653	1.700869367352543	Russian Federation
1626	62	2015	1.5869257248293	0.784913773964283	0.01245089675529581	1.574474828074004	Russian Federation
1627	62	2016	1.43028198487085	0.790330149439335	0.01242874353236116	1.417853241338489	Russian Federation
1628	62	2017	1.22864561356376	0.79566948446832	0.01242174342354291	1.216223870140217	Russian Federation
1629	62	2018	1.13674066715931	0.800108144129611	0.01244639557599708	1.124294271583313	Russian Federation
1630	62	2019	0.975674196874199	0.803658201264112	0.01243928365155071	0.9632349132226483	Russian Federation
1631	62	2020	0.915848243111388	0.806011474298182	0.01241090134102783	0.9034373417703602	Russian Federation
1632	62	2021	0.913812305498581	0.808536004906566	0.01243273316900294	0.901379572329578	Russian Federation
1633	63	1990	1.72022248260708	0.647461465528387	0.01240607884911362	1.707816403757966	Ukraine
1634	63	1991	1.76860569063878	0.651950021194653	0.01240738590100066	1.756198304737779	Ukraine
1635	63	1992	1.79779430055223	0.657600333165733	0.01243228736094815	1.785362013191282	Ukraine
1636	63	1993	1.83567331515329	0.66286740459174	0.01242288034215451	1.823250434811136	Ukraine
1637	63	1994	1.90991805483516	0.665506374866164	0.01242830779299386	1.897489747042166	Ukraine
1638	63	1995	1.96893060412074	0.666950166648749	0.01245201737264488	1.956478586748095	Ukraine
1639	63	1996	1.87744887126498	0.668104744367524	0.01241301326769699	1.865035857997283	Ukraine
1640	63	1997	1.78035765957052	0.669207845755283	0.01242161374716505	1.767936045823355	Ukraine
1641	63	1998	1.67817268346832	0.670322300548544	0.01244678912628967	1.66572589434203	Ukraine
1642	63	1999	1.68974932404771	0.670642905451183	0.01243985249979164	1.677309471547918	Ukraine
1643	63	2000	1.7158942681601	0.671095000943321	0.01243448707375375	1.703459781086346	Ukraine
1644	63	2001	1.68158515217348	0.672467819796801	0.01240776952648612	1.669177382646994	Ukraine
1645	63	2002	1.6383513150085	0.674543220896083	0.01241997909170704	1.625931335916793	Ukraine
1646	63	2003	1.55408346427045	0.678614636476308	0.01240728771477295	1.541676176555677	Ukraine
1647	63	2004	1.53112758087959	0.685380936146257	0.01241927861567587	1.518708302263914	Ukraine
1648	63	2005	1.50675551725098	0.692023300673985	0.01246680259820735	1.494288714652773	Ukraine
1649	63	2006	1.47036608371021	0.698093382536473	0.01242759245361613	1.457938491256594	Ukraine
1650	63	2007	1.55222750672304	0.704202307705725	0.01243106108612631	1.539796445636914	Ukraine
1651	63	2008	1.49956299908734	0.710980183909559	0.01240560266850196	1.487157396418838	Ukraine
1652	63	2009	1.38849450706202	0.716185465482395	0.01244623913909589	1.376048267922924	Ukraine
1653	63	2010	1.37935075996862	0.72101987022281	0.01241204454558809	1.366938715423032	Ukraine
1654	63	2011	1.34985406568732	0.724891957373533	0.01240154547953336	1.337452520207786	Ukraine
1655	63	2012	1.32255147347588	0.728817199844111	0.01244284208383075	1.310108631392049	Ukraine
1656	63	2013	1.28034694910501	0.734033572821072	0.01241824470694119	1.267928704398069	Ukraine
1657	63	2014	1.35262445394522	0.739883556959807	0.0124248405709604	1.34019961337426	Ukraine
1658	63	2015	1.23597856660172	0.743790863159826	0.01241446380475398	1.223564102796966	Ukraine
1659	63	2016	1.21785076513481	0.746857988843031	0.01243563821035835	1.205415126924452	Ukraine
1660	63	2017	1.20720574330326	0.750593324392773	0.0124240898223676	1.194781653480892	Ukraine
1661	63	2018	1.2614036084741	0.754451727274318	0.0124510208978353	1.248952587576265	Ukraine
1662	63	2019	1.24487361032369	0.757980081219807	0.01243338825495197	1.232440222068738	Ukraine
1663	63	2020	1.20253901700279	0.759929872218543	0.01243273925795291	1.190106277744837	Ukraine
1664	63	2021	1.18436292237724	0.760773912846782	0.01241284445178057	1.171950077925459	Ukraine
1665	66	1990	1.97267467915147	0.66608191698766	0.01242732400768224	1.960247355143788	Brunei Darussalam
1666	66	1991	1.93776133400275	0.671233831388631	0.01243573254410493	1.925325601458645	Brunei Darussalam
1667	66	1992	1.87502194918361	0.676702526223706	0.01241245369638702	1.862609495487223	Brunei Darussalam
1668	66	1993	1.83020416292819	0.682175439911044	0.01241422251645634	1.817789940411734	Brunei Darussalam
1669	66	1994	1.79826390696718	0.68739409348098	0.01243096908484707	1.785832937882333	Brunei Darussalam
1670	66	1995	1.75292379161105	0.692471156008533	0.01244037329547755	1.740483418315572	Brunei Darussalam
1671	66	1996	1.69643391997975	0.697602233240377	0.01243088148682443	1.684003038492926	Brunei Darussalam
1672	66	1997	1.67766310005318	0.702944386203433	0.01242638988428629	1.665236710168894	Brunei Darussalam
1673	66	1998	1.6570620990784	0.708630119469791	0.01242289090475315	1.644639208173647	Brunei Darussalam
1674	66	1999	1.67154022390431	0.714851237118356	0.01244140439305201	1.659098819511258	Brunei Darussalam
1675	66	2000	1.73612642171699	0.72155249267874	0.01241566980365529	1.723710751913335	Brunei Darussalam
1676	66	2001	1.73017995903179	0.728535069338112	0.01242759233586162	1.717752366695928	Brunei Darussalam
1677	66	2002	1.71838067098526	0.735343916434566	0.0124411426248101	1.70593952836045	Brunei Darussalam
1678	66	2003	1.78361569996263	0.741578091315293	0.01243511470472597	1.771180585257904	Brunei Darussalam
1679	66	2004	1.83907028468172	0.747311714682537	0.01244358930431015	1.82662669537741	Brunei Darussalam
1680	66	2005	1.79054805094666	0.752481792632817	0.0124130392005015	1.778135011746159	Brunei Darussalam
1681	66	2006	1.74803518200002	0.75731865511743	0.01241737672328206	1.735617805276738	Brunei Darussalam
1682	66	2007	1.74347670732404	0.761643128654341	0.01242084875441553	1.731055858569625	Brunei Darussalam
1683	66	2008	1.6514311539266	0.765714260433754	0.01243265667879882	1.638998497247801	Brunei Darussalam
1684	66	2009	1.64914359861978	0.769601681624648	0.01241905858371934	1.636724540036061	Brunei Darussalam
1685	66	2010	1.67708428369913	0.773219221249055	0.01243825159253105	1.664646032106599	Brunei Darussalam
1686	66	2011	1.6948775532692	0.776631893191597	0.0124281552798033	1.682449397989397	Brunei Darussalam
1687	66	2012	1.62947631735719	0.780216551684601	0.01242035374140073	1.617055963615789	Brunei Darussalam
1688	66	2013	1.61089486540726	0.784017040989581	0.01242746951807567	1.598467395889184	Brunei Darussalam
1689	66	2014	1.53902697570287	0.787733289361499	0.01240240751717453	1.526624568185696	Brunei Darussalam
1690	66	2015	1.50349564114493	0.791367566956237	0.01242988504212938	1.491065756102801	Brunei Darussalam
1691	66	2016	1.52351176980438	0.794980772397229	0.01240459296288018	1.5111071768415	Brunei Darussalam
1692	66	2017	1.45479512912472	0.798309936375838	0.01244565921792731	1.442349469906793	Brunei Darussalam
1693	66	2018	1.32330094248873	0.801436553226482	0.01241402462836555	1.310886917860365	Brunei Darussalam
1694	66	2019	1.2562738084879	0.804499388246421	0.01242904137588463	1.243844767112015	Brunei Darussalam
1695	66	2020	1.3088135981119	0.80742409075008	0.01244538918916998	1.29636820892273	Brunei Darussalam
1696	66	2021	1.0644195678275	0.810234366947283	0.01242968871625021	1.05198987911125	Brunei Darussalam
1697	67	1990	1.13679402761999	0.790253515528297	0.01242271570160767	1.124371311918382	Japan
1698	67	1991	1.08265137996561	0.794616189497547	0.01245369221744484	1.070197687748165	Japan
1699	67	1992	1.12030877416475	0.799156224748283	0.01243950737349469	1.107869266791255	Japan
1700	67	1993	1.07970507347015	0.802972994199584	0.01243449242422865	1.067270581045922	Japan
1701	67	1994	1.10186135087523	0.806689483098495	0.01242513301405588	1.089436217861174	Japan
1702	67	1995	1.11598198171034	0.810510771484257	0.01242840390143631	1.103553577808904	Japan
1703	67	1996	1.09925887942144	0.813870745535327	0.01242872579910881	1.086830153622331	Japan
1704	67	1997	1.11535873500823	0.816675782376649	0.01241836770810908	1.102940367300121	Japan
1705	67	1998	1.15014834540551	0.819016201504856	0.01241963917361962	1.13772870623189	Japan
1706	67	1999	1.1282389778099	0.82106663705133	0.0124296787368863	1.115809299073014	Japan
1707	67	2000	1.08755777607621	0.822938998623378	0.01244963567122831	1.075108140404982	Japan
1708	67	2001	1.04303468717417	0.824723241254759	0.01240862041314469	1.030626066761025	Japan
1709	67	2002	1.0357053617309	0.82693677356819	0.01240903241373176	1.023296329317168	Japan
1710	67	2003	1.04436286095174	0.829392223273124	0.012418967731544	1.031943893220196	Japan
1711	67	2004	1.02384593833587	0.832037381275171	0.01243353408398656	1.011412404251884	Japan
1712	67	2005	1.03934096131281	0.834288685362289	0.01240023183811332	1.026940729474697	Japan
1713	67	2006	1.03311763800509	0.836222264006662	0.01243314989051705	1.020684488114573	Japan
1714	67	2007	1.01708268789347	0.83829415979033	0.0124417699991101	1.00464091789436	Japan
1715	67	2008	0.969324415548026	0.840301217168455	0.01239753849621523	0.9569268770518107	Japan
1716	67	2009	0.961805480215137	0.842133664144895	0.01243189809853583	0.9493735821166012	Japan
1717	67	2010	0.964920983537646	0.844361810771781	0.01243313773841	0.952487845799236	Japan
1718	67	2011	0.951609038143448	0.846750266822805	0.01245392308273804	0.9391551150607099	Japan
1719	67	2012	0.931220298489372	0.849061489406189	0.01241534833315854	0.9188049501562136	Japan
1720	67	2013	0.9134981639905	0.851356993626047	0.01243520260051351	0.9010629613899864	Japan
1721	67	2014	0.900252214323964	0.85369274935716	0.01243092689913241	0.8878212874248316	Japan
1722	67	2015	0.865646847859405	0.856097498738686	0.01242230648047007	0.853224541378935	Japan
1723	67	2016	0.836394614078636	0.858698173210648	0.01245156836993003	0.823943045708706	Japan
1724	67	2017	0.794730848450752	0.861393308858287	0.01244241215629644	0.7822884362944555	Japan
1725	67	2018	0.807014288518039	0.864237136659234	0.01243034271296299	0.7945839458050761	Japan
1726	67	2019	0.81148833374877	0.867148183486851	0.01240765909634769	0.7990806746524224	Japan
1727	67	2020	0.834427878569608	0.869106879336459	0.01243340764186527	0.8219944709277427	Japan
1728	67	2021	0.845979033334453	0.871241812572128	0.01244555104174298	0.8335334822927101	Japan
1729	68	1990	1.97037302222343	0.692329306595283	0.01245067031706946	1.95792235190636	Republic of Korea
1730	68	1991	1.92799205304104	0.702631128494537	0.01245440868799722	1.915537644353043	Republic of Korea
1731	68	1992	1.8721763900864	0.712440841630159	0.01241667578259448	1.859759714303805	Republic of Korea
1732	68	1993	1.82850477892627	0.722286739631754	0.01241468500384592	1.816090093922424	Republic of Korea
1733	68	1994	1.8547546178243	0.732197906155207	0.0124399954994929	1.842314622324807	Republic of Korea
1734	68	1995	1.88259452587728	0.741940029590316	0.01245427964997642	1.870140246227304	Republic of Korea
1735	68	1996	1.8579567641097	0.751553240476733	0.012420723689403	1.845536040420297	Republic of Korea
1736	68	1997	1.8038601316318	0.760591683388116	0.01242997031299345	1.791430161318806	Republic of Korea
1737	68	1998	1.68807084191865	0.76828188532262	0.01242426197523458	1.675646579943415	Republic of Korea
1738	68	1999	1.52420918767442	0.776773436337718	0.01242682801699404	1.511782359657426	Republic of Korea
1739	68	2000	1.45496369877896	0.785428821409438	0.0124092355488884	1.442554463230072	Republic of Korea
1740	68	2001	1.40266108877186	0.793496280690955	0.01240321371338487	1.390257875058475	Republic of Korea
1741	68	2002	1.36642770047597	0.801024295470106	0.01242629175511787	1.354001408720852	Republic of Korea
1742	68	2003	1.35356410493453	0.807687785876648	0.01244468126602427	1.341119423668506	Republic of Korea
1743	68	2004	1.34543986877299	0.813720926701095	0.01245057542299857	1.332989293349991	Republic of Korea
1744	68	2005	1.3992717502301	0.819093399889013	0.01245014369576664	1.386821606534333	Republic of Korea
1745	68	2006	1.41302055226067	0.824179820431794	0.0124482000051031	1.400572352255567	Republic of Korea
1746	68	2007	1.46697243803731	0.82912795326169	0.01242514868912745	1.454547289348183	Republic of Korea
1747	68	2008	1.48490421273525	0.833894626872214	0.01243976128422392	1.472464451451026	Republic of Korea
1748	68	2009	1.4982515805737	0.838108330520764	0.0124298205091273	1.485821760064573	Republic of Korea
1749	68	2010	1.45277674202036	0.84251142929369	0.01243807896092075	1.440338663059439	Republic of Korea
1750	68	2011	1.30218308596756	0.846913228744834	0.01237773201964052	1.28980535394792	Republic of Korea
1751	68	2012	1.17692758667199	0.851140262773848	0.01242277957598818	1.164504807096002	Republic of Korea
1752	68	2013	1.06983198895523	0.855441000170575	0.01241177520402993	1.0574202137512	Republic of Korea
1753	68	2014	0.992751347681996	0.859665567500037	0.0124658831699345	0.9802854645120616	Republic of Korea
1754	68	2015	0.931846468090708	0.863907408481354	0.01244675769095488	0.9193997103997531	Republic of Korea
1755	68	2016	0.889560352747983	0.868317824083966	0.01241369186516099	0.877146660882822	Republic of Korea
1756	68	2017	0.870796635126059	0.87261776393019	0.01242813669824551	0.8583684984278135	Republic of Korea
1757	68	2018	0.899279667546357	0.876823316849569	0.01241453323553414	0.8868651343108229	Republic of Korea
1758	68	2019	0.900502354020641	0.88073150966869	0.01243122984431526	0.8880711241763258	Republic of Korea
1759	68	2020	0.915228408490281	0.883717569055359	0.01241746084510452	0.9028109476451764	Republic of Korea
1760	68	2021	0.851430101534323	0.886675266756997	0.01242026122260618	0.8390098403117168	Republic of Korea
1761	69	1990	1.27928563966388	0.686404444349548	0.01240346217412243	1.266882177489758	Singapore
1762	69	1991	1.16581795301908	0.695055557646282	0.01244502531969042	1.15337292769939	Singapore
1763	69	1992	1.19643260555442	0.703427834229016	0.01244122616812921	1.183991379386291	Singapore
1764	69	1993	1.03606926263678	0.712315203759158	0.01240792781405698	1.023661334822723	Singapore
1765	69	1994	1.05407482926298	0.721256796938456	0.01241945267617059	1.04165537658681	Singapore
1766	69	1995	1.19700211088324	0.729982231248165	0.01242635615382304	1.184575754729417	Singapore
1767	69	1996	1.27905141734134	0.739028234741754	0.01240481498789115	1.266646602353449	Singapore
1768	69	1997	1.25259739461855	0.747571897605582	0.01243782225326253	1.240159572365287	Singapore
1769	69	1998	1.18032557310243	0.754873203577067	0.01243369711831198	1.167891875984118	Singapore
1770	69	1999	1.15863396245503	0.760831136110222	0.01244505280931741	1.146188909645713	Singapore
1771	69	2000	1.19898178089601	0.767717370394546	0.01240499330664232	1.186576787589368	Singapore
1772	69	2001	1.09896181702513	0.774294656621655	0.01242974990300499	1.086532067122125	Singapore
1773	69	2002	1.15942967719177	0.77973576984914	0.01242514119743297	1.147004535994337	Singapore
1774	69	2003	1.17012388709977	0.784165555316375	0.01245511272557723	1.157668774374193	Singapore
1775	69	2004	1.25461808192774	0.789852773877056	0.01243815009916469	1.242179931828575	Singapore
1776	69	2005	1.11022335524346	0.796455750753104	0.01245019844985895	1.097773156793601	Singapore
1777	69	2006	1.18318225387448	0.803342694397764	0.01241741698149441	1.170764836892986	Singapore
1778	69	2007	1.16878827554468	0.810625304101189	0.01243843251387698	1.156349843030803	Singapore
1779	69	2008	1.16830577713226	0.818124162030734	0.01242466328780189	1.155881113844458	Singapore
1780	69	2009	1.0140707974209	0.824251515940882	0.01240223859927357	1.001668558821627	Singapore
1781	69	2010	0.897766145282701	0.830222159553543	0.01241599285837931	0.8853501524243217	Singapore
1782	69	2011	0.883064824179179	0.833829607920547	0.01241884072903592	0.8706459834501431	Singapore
1783	69	2012	0.963645876165176	0.837391806757054	0.01244641754042905	0.951199458624747	Singapore
1784	69	2013	0.814775935166165	0.840420177683154	0.01238843793811239	0.8023874972280526	Singapore
1785	69	2014	0.759718019682816	0.842894537933952	0.01241258197716339	0.7473054377056526	Singapore
1786	69	2015	0.813975337955295	0.84540185703118	0.01240691988275077	0.8015684180725442	Singapore
1787	69	2016	0.851423880133129	0.847596998735509	0.01240801608412726	0.8390158640490017	Singapore
1788	69	2017	0.763827586290917	0.849051517606326	0.01242097726924452	0.7514066090216724	Singapore
1789	69	2018	0.740006241138936	0.850762728725121	0.01243872132329262	0.7275675198156434	Singapore
1790	69	2019	0.689081661568596	0.852497337757222	0.01243104073870903	0.6766506208298869	Singapore
1791	69	2020	0.710504541885425	0.854296009592945	0.0124291391488897	0.6980754027365353	Singapore
1792	69	2021	0.777358620640676	0.856097766112729	0.01241609883683311	0.7649425218038428	Singapore
1793	71	1990	1.16208618562712	0.725982519157417	0.01244231498835409	1.149643870638766	Australia
1794	71	1991	1.05872884085502	0.729759858781312	0.01244438215511317	1.046284458699907	Australia
1795	71	1992	1.07167201008361	0.73390140434283	0.01247274792440101	1.059199262159209	Australia
1796	71	1993	1.04875721578048	0.738374743085692	0.01244259141409565	1.036314624366384	Australia
1797	71	1994	0.98885136636178	0.742846571880912	0.01245429268573155	0.9763970736760484	Australia
1798	71	1995	0.972700313072933	0.747426824081883	0.01242838147896233	0.9602719315939707	Australia
1799	71	1996	0.993978801723233	0.751991736090285	0.01243673592433967	0.9815420657988934	Australia
1800	71	1997	1.04656885918538	0.756633901347637	0.01243088498847706	1.034137974196903	Australia
1801	71	1998	1.12818735872654	0.761133265356106	0.01243146574185209	1.115755892984688	Australia
1802	71	1999	1.1802942105941	0.765697505930953	0.01241728587715406	1.167876924716946	Australia
1803	71	2000	1.14444998077448	0.770223843075912	0.01243042973742632	1.132019551037054	Australia
1804	71	2001	1.03310056160212	0.774662787384155	0.01243039480282739	1.020670166799293	Australia
1805	71	2002	1.00442619262594	0.779360940006122	0.01243036241267548	0.9919958302132644	Australia
1806	71	2003	1.01946949390485	0.783600180802991	0.01242247465298958	1.007047019251861	Australia
1807	71	2004	1.05359078979223	0.787016543130049	0.01243714061978935	1.041153649172441	Australia
1808	71	2005	1.05744480785827	0.789615521287164	0.01243429666572109	1.045010511192549	Australia
1809	71	2006	1.14031677900308	0.791155687742942	0.01242573824493701	1.127891040758143	Australia
1810	71	2007	1.1100329934952	0.792532682754436	0.01241894101184817	1.097614052483352	Australia
1811	71	2008	1.10909321517039	0.795292900277512	0.01244509699555006	1.09664811817484	Australia
1812	71	2009	1.16494203195059	0.799174373217167	0.01242552151540799	1.152516510435182	Australia
1813	71	2010	1.18302442117011	0.803561543809643	0.01244100151071097	1.170583419659399	Australia
1814	71	2011	1.2041849790899	0.807520219913819	0.01243635863236092	1.191748620457539	Australia
1815	71	2012	1.17075147935244	0.811644461488936	0.01245005039035407	1.158301428962086	Australia
1816	71	2013	1.1341749707886	0.816453661448137	0.0124125564412645	1.121762414347335	Australia
1817	71	2014	1.06887350705141	0.820840850321621	0.01241309841492371	1.056460408636486	Australia
1818	71	2015	0.811179664321023	0.824860715173108	0.01240492206579357	0.7987747422552294	Australia
1819	71	2016	0.714402484689285	0.828559943182664	0.01242181479737061	0.7019806698919144	Australia
1820	71	2017	0.68310624768986	0.831798265550707	0.01245006567979814	0.6706561820100618	Australia
1821	71	2018	0.675813754405469	0.835354624190932	0.01245751647309569	0.6633562379323733	Australia
1822	71	2019	0.729866829389126	0.839317426059217	0.01243658158546984	0.7174302478036562	Australia
1823	71	2020	0.667706483854519	0.842051314482691	0.01244061913704493	0.6552658647174741	Australia
1824	71	2021	0.664874168711105	0.844252813727575	0.01244082517155192	0.6524333435395532	Australia
1825	72	1990	1.19907413832906	0.752321654884833	0.01244100610246691	1.186633132226593	New Zealand
1826	72	1991	1.16684795914476	0.755616090554557	0.01244843918882247	1.154399519955938	New Zealand
1827	72	1992	1.39558078382996	0.759461372351944	0.01243046321303923	1.383150320616921	New Zealand
1828	72	1993	1.49112301338305	0.763634604405382	0.01241797233843267	1.478705041044617	New Zealand
1829	72	1994	1.10849033048808	0.767118657876439	0.01241029342008444	1.096080037067996	New Zealand
1830	72	1995	1.39610070286449	0.769998036424639	0.01241498033807397	1.383685722526416	New Zealand
1831	72	1996	1.26620318568957	0.773575283251135	0.01243171995848399	1.253771465731086	New Zealand
1832	72	1997	1.07599921288928	0.778205776484177	0.01246418908625414	1.063535023803026	New Zealand
1833	72	1998	1.1365033057165	0.78173075719617	0.01240946728605489	1.124093838430445	New Zealand
1834	72	1999	1.18224688110828	0.784428637621383	0.01243096220201149	1.169815918906268	New Zealand
1835	72	2000	1.11047473015739	0.787659557491679	0.01242183356235234	1.098052896595038	New Zealand
1836	72	2001	1.08125239864657	0.791426079291696	0.01243831357906958	1.068814085067501	New Zealand
1837	72	2002	1.08696841712624	0.794519590986489	0.01243700303585293	1.074531414090387	New Zealand
1838	72	2003	1.19222706208224	0.796286883438684	0.01243430343964776	1.179792758642592	New Zealand
1839	72	2004	1.28966152833514	0.798177476508371	0.01241854972032243	1.277242978614818	New Zealand
1840	72	2005	1.19540164966683	0.799107294338124	0.01243670023390229	1.182964949432928	New Zealand
1841	72	2006	1.2625351461418	0.798456865675295	0.01242735059975592	1.250107795542044	New Zealand
1842	72	2007	1.13076567517858	0.798447615942533	0.01243107719965668	1.118334597978923	New Zealand
1843	72	2008	1.29387106081239	0.799669513648105	0.01244795388862986	1.28142310692376	New Zealand
1844	72	2009	1.14397233064437	0.801727534577573	0.01243071378058698	1.131541616863783	New Zealand
1845	72	2010	1.26362250198909	0.805133184751295	0.01242060569533669	1.251201896293753	New Zealand
1846	72	2011	1.43996409643468	0.809760351959867	0.0124180109072532	1.427546085527427	New Zealand
1847	72	2012	1.44250959520004	0.814957563823326	0.01240135211284668	1.430108243087193	New Zealand
1848	72	2013	1.16599082706646	0.820145989650422	0.0124067084541333	1.153584118612327	New Zealand
1849	72	2014	1.11342555035802	0.823908943687562	0.01243139394075236	1.100994156417268	New Zealand
1850	72	2015	1.16526756807617	0.82746249334817	0.01242360269594081	1.152843965380229	New Zealand
1851	72	2016	0.962839020357149	0.831843966678668	0.01243195804033131	0.9504070623168177	New Zealand
1852	72	2017	0.910566919047039	0.836301794613403	0.01243516157211044	0.8981317574749286	New Zealand
1853	72	2018	0.902848879273275	0.840597863184845	0.01241515226514925	0.8904337270081257	New Zealand
1854	72	2019	0.926105409013562	0.844533208807291	0.01241981730752114	0.9136855917060408	New Zealand
1855	72	2020	0.80784849902273	0.847398736836909	0.0124131412263706	0.7954353577963594	New Zealand
1856	72	2021	0.755778626823042	0.849442498970719	0.01244699386706411	0.7433316329559778	New Zealand
1857	74	1990	0.966770216888874	0.761463880346533	0.01245639253111244	0.9543138243577616	Andorra
1858	74	1991	0.965012643914261	0.764709071138693	0.01242899959194471	0.9525836443223163	Andorra
1859	74	1992	0.971368631629636	0.767188282487657	0.01240921930517165	0.9589594123244644	Andorra
1860	74	1993	0.946765316225965	0.768953827567811	0.01245231754821625	0.9343129986777488	Andorra
1861	74	1994	0.928908401727571	0.77002376454004	0.01244515339355464	0.9164632483340164	Andorra
1862	74	1995	0.92141527847522	0.77098868338163	0.01246174261587318	0.9089535358593468	Andorra
1863	74	1996	0.915686583894387	0.772403470644367	0.01243646814367987	0.9032501157507071	Andorra
1864	74	1997	0.903122528972664	0.774580970737089	0.01242442231154711	0.8906981066611169	Andorra
1865	74	1998	0.888192113853899	0.776972577800595	0.01242032686463795	0.8757717869892611	Andorra
1866	74	1999	0.874199222904118	0.779629634395052	0.01243908729767314	0.8617601356064448	Andorra
1867	74	2000	0.861663571727882	0.781976505693047	0.01243687536879365	0.8492266963590883	Andorra
1868	74	2001	0.853709980144345	0.785417034980389	0.01242228356068007	0.8412876965836649	Andorra
1869	74	2002	0.840550352308456	0.79015875913382	0.01243878641093777	0.8281115658975182	Andorra
1870	74	2003	0.863329006837992	0.797278900724701	0.01241010466710662	0.8509189021708854	Andorra
1871	74	2004	0.877433374658197	0.80473197995372	0.0124381278151547	0.8649952468430423	Andorra
1872	74	2005	0.883343139903002	0.812213979716634	0.01242335142411268	0.8709197884788893	Andorra
1873	74	2006	0.874376640408288	0.819787259850839	0.01244372024425207	0.8619329201640359	Andorra
1874	74	2007	0.860189091037193	0.826617254254178	0.01243426809975449	0.8477548229374385	Andorra
1875	74	2008	0.828898275104532	0.83182171450476	0.0124167166415962	0.8164815584629358	Andorra
1876	74	2009	0.801859018395674	0.835929886554712	0.01240927334963728	0.7894497450460367	Andorra
1877	74	2010	0.784558121838682	0.839489966459192	0.01240281683327713	0.7721553050054049	Andorra
1878	74	2011	0.766515136692877	0.842794802354863	0.01242230593954491	0.754092830753332	Andorra
1879	74	2012	0.760010492418893	0.845810830539451	0.01242360676723633	0.7475868856516567	Andorra
1880	74	2013	0.733634203946526	0.848329909768827	0.01241511198859047	0.7212190919579355	Andorra
1881	74	2014	0.720590785852274	0.851010491664786	0.01241973195005789	0.7081710539022161	Andorra
1882	74	2015	0.713230943300827	0.853591217830289	0.01243086368596767	0.7008000796148594	Andorra
1883	74	2016	0.709979069527152	0.856257052608717	0.01242711750592783	0.6975519520212241	Andorra
1884	74	2017	0.698444138652711	0.85947703010266	0.012433995285745	0.6860101433669661	Andorra
1885	74	2018	0.685294288709297	0.862588950920789	0.01243572308542215	0.6728585656238748	Andorra
1886	74	2019	0.664556203357867	0.865621023596139	0.01241123430275064	0.6521449690551164	Andorra
1887	74	2020	0.621124598281066	0.867449169102346	0.01242580430602065	0.6086987939750453	Andorra
1888	74	2021	0.618892737784225	0.869444112735696	0.01241602254328304	0.606476715240942	Andorra
1889	75	1990	1.66822348552338	0.749853692572025	0.01243333979094948	1.65579014573243	Austria
1890	75	1991	1.70386413678205	0.751652734176599	0.01242150035377546	1.691442636428274	Austria
1891	75	1992	1.75127363249498	0.754375285612199	0.01245576655873703	1.738817865936243	Austria
1892	75	1993	1.79838204723553	0.758804553724473	0.01243635967801325	1.785945687557517	Austria
1893	75	1994	1.76148444964572	0.764704364300466	0.01240457795927864	1.749079871686441	Austria
1894	75	1995	1.6264248413511	0.769827471008921	0.01242138060440527	1.614003460746695	Austria
1895	75	1996	1.5677117080938	0.774446565189292	0.01242678966823983	1.55528491842556	Austria
1896	75	1997	1.51564552444547	0.77923285637593	0.0124384100166321	1.503207114428838	Austria
1897	75	1998	1.46659076821039	0.783521015501574	0.01244065466386294	1.454150113546527	Austria
1898	75	1999	1.48778567500643	0.787451584183882	0.01241185424152431	1.475373820764906	Austria
1899	75	2000	1.57929001270135	0.791847679870807	0.01244502504221709	1.566844987659133	Austria
1900	75	2001	1.53277425404938	0.795770117733764	0.01242762419447817	1.520346629854902	Austria
1901	75	2002	1.4643683593123	0.799154119574311	0.0124030401156865	1.451965319196614	Austria
1902	75	2003	1.5271408247819	0.802043253134005	0.01245936684281329	1.514681457939087	Austria
1903	75	2004	1.5833512069232	0.804889143740108	0.01243153845772906	1.570919668465471	Austria
1904	75	2005	1.56693460829643	0.808419194340084	0.01242603393014936	1.554508574366281	Austria
1905	75	2006	1.51796630069779	0.812064609467116	0.01241138973858374	1.505554910959206	Austria
1906	75	2007	1.43645701664582	0.815480521576858	0.01240359119313947	1.42405342545268	Austria
1907	75	2008	1.41042339449235	0.818793658319811	0.01243117916283592	1.397992215329514	Austria
1908	75	2009	1.41061420735454	0.821541167154033	0.01243775058687453	1.398176456767666	Austria
1909	75	2010	1.32099446529937	0.824500109333185	0.01244099035149473	1.308553474947875	Austria
1910	75	2011	1.22074725915422	0.82800199897916	0.01241825605440901	1.208329003099811	Austria
1911	75	2012	1.13108161534006	0.83111330933878	0.0124087631958224	1.118672852144238	Austria
1912	75	2013	1.08283700835508	0.833679780262374	0.01242987235595947	1.070407135999121	Austria
1913	75	2014	1.04793546265368	0.835838577321076	0.0124221265872967	1.035513336066383	Austria
1914	75	2015	1.00756519059448	0.837579895310124	0.01241294624003339	0.9951522443544466	Austria
1915	75	2016	0.915818811023283	0.839883789894186	0.01241606587165717	0.9034027451516259	Austria
1916	75	2017	0.873210220305884	0.843173330746292	0.01240752627955446	0.8608026940263296	Austria
1917	75	2018	0.853330872659555	0.846614470307794	0.01242904754402306	0.8409018251155319	Austria
1918	75	2019	0.852491678367393	0.849862514846872	0.01242557581842028	0.8400661025489727	Austria
1919	75	2020	0.791452501572945	0.852020385174284	0.01244292424368541	0.7790095773292596	Austria
1920	75	2021	0.756849737528887	0.853837004256539	0.0124297315199591	0.7444200060089279	Austria
1921	76	1990	1.31992901550679	0.737390656400179	0.01241907078828338	1.307509944718507	Belgium
1922	76	1991	1.33905626611559	0.74217307419685	0.01242438168091349	1.326631884434677	Belgium
1923	76	1992	1.31225915086657	0.748012299186744	0.01243323202986949	1.299825918836701	Belgium
1924	76	1993	1.20797728621717	0.753685087006788	0.01242198044329177	1.195555305773878	Belgium
1925	76	1994	1.19035098201577	0.758903637592037	0.01243128972118417	1.177919692294586	Belgium
1926	76	1995	1.19283558812241	0.763170400784407	0.01241106424678021	1.18042452387563	Belgium
1927	76	1996	1.18795937054913	0.766826075213302	0.01243186040964464	1.175527510139485	Belgium
1928	76	1997	1.11685902711686	0.770813953023256	0.01243564981154207	1.104423377305318	Belgium
1929	76	1998	1.08575419383842	0.774228267511882	0.01240826188770969	1.07334593195071	Belgium
1930	76	1999	1.11988405574308	0.777041040124219	0.01244623011201572	1.107437825631064	Belgium
1931	76	2000	1.19195870404803	0.780396331183289	0.01242761170176894	1.179531092346261	Belgium
1932	76	2001	1.21048788930146	0.784713043367342	0.01243091969266589	1.198056969608794	Belgium
1933	76	2002	1.15397142298719	0.788836054052762	0.01240880781363924	1.141562615173551	Belgium
1934	76	2003	1.19309039005181	0.792014383577294	0.01242569611902711	1.180664693932783	Belgium
1935	76	2004	1.12231669997061	0.795224935706338	0.01244604681944588	1.109870653151164	Belgium
1936	76	2005	1.08494364954715	0.798497235786438	0.01242902014478422	1.072514629402366	Belgium
1937	76	2006	1.11549461262163	0.801572762913827	0.01242953885104712	1.103065073770583	Belgium
1938	76	2007	1.17902	0.804612664215848	0.01244117110745406	1.166581233442546	Belgium
1939	76	2008	1.13164344993301	0.807757944740662	0.01245123857321064	1.119192211359799	Belgium
1940	76	2009	1.09693868267985	0.811055825478368	0.01240591244265775	1.084532770237192	Belgium
1941	76	2010	1.07373839429309	0.815030206751301	0.01244570365341149	1.061292690639678	Belgium
1942	76	2011	0.905658402836716	0.819470362048624	0.01242188000268929	0.8932365228340267	Belgium
1943	76	2012	0.821596583909815	0.824226016040103	0.01243585488676802	0.809160729023047	Belgium
1944	76	2013	0.736572378983824	0.828619831627193	0.0124412047652747	0.7241311742185493	Belgium
1945	76	2014	0.723269618679371	0.832425051502658	0.01244423241532719	0.7108253862640438	Belgium
1946	76	2015	0.683224027452569	0.835878400447772	0.01243563220639852	0.6707883952461705	Belgium
1947	76	2016	0.645531764734914	0.839462940488534	0.01242160155217304	0.6331101631827409	Belgium
1948	76	2017	0.669622116799152	0.843212044031047	0.01241633311501435	0.6572057836841376	Belgium
1949	76	2018	0.670214889860883	0.846617625234845	0.01242705751790855	0.6577878323429744	Belgium
1950	76	2019	0.633893702095723	0.849498394807879	0.01242639431104581	0.6214673077846772	Belgium
1951	76	2020	0.578291524222898	0.851346648590241	0.01241513919463537	0.5658763850282627	Belgium
1952	76	2021	0.685748614191161	0.853654015777112	0.01243863247570329	0.6733099817154576	Belgium
1953	77	1990	1.34763406522414	0.648230871689669	0.01242158450825621	1.335212480715884	Cyprus
1954	77	1991	1.35624905637293	0.655726169264618	0.01243227781937502	1.343816778553555	Cyprus
1955	77	1992	1.41786620437266	0.666011849072818	0.0124241509119415	1.405442053460718	Cyprus
1956	77	1993	1.45546885388182	0.677547476543954	0.01240466064349642	1.443064193238323	Cyprus
1957	77	1994	1.47474602148615	0.688829360602013	0.01242426060690805	1.462321760879242	Cyprus
1958	77	1995	1.53278012807571	0.699923898437876	0.01242226734475979	1.52035786073095	Cyprus
1959	77	1996	1.64514086027754	0.709839946474019	0.01242941026501658	1.632711450012523	Cyprus
1960	77	1997	1.58818875003402	0.718864243512848	0.01245723353290464	1.575731516501115	Cyprus
1961	77	1998	1.5919677764107	0.727964381748969	0.01245037745819795	1.579517398952502	Cyprus
1962	77	1999	1.82915116971681	0.736846134920381	0.01244103398206215	1.816710135734748	Cyprus
1963	77	2000	2.0637042702053	0.745199300565367	0.01240966672132654	2.051294603483973	Cyprus
1964	77	2001	1.97830542824031	0.753594717257543	0.01242283651883032	1.96588259172148	Cyprus
1965	77	2002	1.80813348136579	0.76150246522841	0.01243254646489203	1.795700934900898	Cyprus
1966	77	2003	1.59484027739775	0.767896215824759	0.01241277350356105	1.582427503894189	Cyprus
1967	77	2004	1.4551682437801	0.77376477492064	0.01244593909588367	1.442722304684216	Cyprus
1968	77	2005	1.51408729491564	0.779031361179798	0.01241741846735965	1.501669876448281	Cyprus
1969	77	2006	1.46599522903117	0.784560964983202	0.01242573078065803	1.453569498250512	Cyprus
1970	77	2007	1.22724810112598	0.792068382747098	0.01245617327435423	1.214791927851626	Cyprus
1971	77	2008	1.12710319181134	0.799454089093792	0.01243414550815025	1.11466904630319	Cyprus
1972	77	2009	1.04907671629904	0.805112085484562	0.01242491038866033	1.03665180591038	Cyprus
1973	77	2010	0.950113486995454	0.809840187817991	0.01244646314447864	0.9376670238509753	Cyprus
1974	77	2011	0.798405656463986	0.813726132185002	0.01243315853107919	0.7859724979329068	Cyprus
1975	77	2012	0.738352762500513	0.816978525424299	0.0124284180510333	0.7259243444494796	Cyprus
1976	77	2013	0.708241220489086	0.819380601631525	0.01242991213795033	0.6958113083511357	Cyprus
1977	77	2014	0.708695638005073	0.821184302169431	0.01243781292702936	0.6962578250780436	Cyprus
1978	77	2015	0.707460090679522	0.822732850898765	0.01241546013861955	0.6950446305409024	Cyprus
1979	77	2016	0.69522761869027	0.824283624143557	0.01243711356378352	0.6827905051264865	Cyprus
1980	77	2017	0.715052810133468	0.826139877968847	0.01245356398221571	0.7025992461512522	Cyprus
1981	77	2018	0.731357766701722	0.828343243063834	0.01241919350870885	0.7189385731930131	Cyprus
1982	77	2019	0.73728553887149	0.830980727806796	0.01242186410026358	0.7248636747712264	Cyprus
1983	77	2020	0.608523473051958	0.833059522677264	0.01243341095548376	0.5960900620964742	Cyprus
1984	77	2021	0.527728336959967	0.835630545002355	0.01242181547651471	0.5153065214834524	Cyprus
1985	78	1990	0.7346306640844	0.801154655014013	0.01243169761163018	0.7221989664727698	Denmark
1986	78	1991	0.721252315147097	0.804540349639536	0.01242024475666822	0.7088320703904287	Denmark
1987	78	1992	0.687471678391943	0.808164433760271	0.01241556393879276	0.6750561144531503	Denmark
1988	78	1993	0.675888034603343	0.811585712633093	0.01243995259738233	0.6634480820059607	Denmark
1989	78	1994	0.686958412620117	0.815138614432107	0.0124438929605299	0.6745145196595871	Denmark
1990	78	1995	0.676889525706888	0.819104611612713	0.01242337246799339	0.6644661532388946	Denmark
1991	78	1996	0.668053181365273	0.82337524309543	0.01242419440504387	0.6556289869602292	Denmark
1992	78	1997	0.655873966511399	0.827679979394938	0.01243006738417226	0.6434438991272267	Denmark
1993	78	1998	0.651279990507634	0.831683237018017	0.01243371235598642	0.6388462781516475	Denmark
1994	78	1999	0.694747820959313	0.835381542910635	0.01242598799941648	0.6823218329598965	Denmark
1995	78	2000	0.688112521489827	0.8391842975615	0.01242950277540053	0.6756830187144265	Denmark
1996	78	2001	0.664267602451139	0.843177750467757	0.01241685848180119	0.6518507439693378	Denmark
1997	78	2002	0.680061758192333	0.847086356838798	0.01245419300415703	0.667607565188176	Denmark
1998	78	2003	0.655676587055485	0.850441325949586	0.01243794874187119	0.6432386383136138	Denmark
[truncated: 4,530 more rows]
