# Supplementary material for: Global, regional, and national burden of Pediatric and adolescent thyroid cancer from 1990 to 2021: a statistical analysis of prevalence, incidence, and DALYs
Source: Front Oncol. 2025 Jul 29;15:1630648. doi: 10.3389/fonc.2025.1630648 (PMC12340228; doi:10.3389/fonc.2025.1630648)
Supplement: Supplementary file 1 [file DataSheet1.zip › Additional files/Additional file2(TableS1-S15)/TableS14. Analysis of the absolute Inequality in the Burden of Thyroid Cancer Among Children and Adolescents Globally..xlsx]

## Sheet: TableS14. Analysis of the absol
TableS14. Analysis of the absolute Inequality in the Burden of Thyroid Cancer Among Children and Adolescents Globally.
	Year	Coefficient	Lower_CI	Upper_CI	Type	num
1	1990	-0.28968	-0.650563	0.07120379795200732	Slope	-0.29(-0.65, 0.07)
2	2021	-1.16925	-1.48483	-0.853673	Slope	-1.17(-1.48, -0.85)
