# Supplementary material for: Global, regional, and national burden of Pediatric and adolescent thyroid cancer from 1990 to 2021: a statistical analysis of prevalence, incidence, and DALYs
Source: Front Oncol. 2025 Jul 29;15:1630648. doi: 10.3389/fonc.2025.1630648 (PMC12340228; doi:10.3389/fonc.2025.1630648)
Supplement: Supplementary file 1 [file DataSheet1.zip › Additional files/Additional file2(TableS1-S15)/TableS15. Analysis of the relative Inequality in the Burden of Thyroid Cancer Among Children and Adolescents Globally..xlsx]

## Sheet: TableS15. Analysis of the relat
TableS15. Analysis of the relative Inequality in the Burden of Thyroid Cancer Among Children and Adolescents Globally.
	Year	CI_Mean	CI_Lower	CI_Upper	num
1	1990	-0.109155	-0.177185	-0.0441966	-0.11(-0.18, -0.04)
2	2021	-0.221749	-0.279001	-0.160923	-0.22(-0.28, -0.16)
