# Supplementary material for: Global, regional, and national burden of Pediatric and adolescent thyroid cancer from 1990 to 2021: a statistical analysis of prevalence, incidence, and DALYs
Source: Front Oncol. 2025 Jul 29;15:1630648. doi: 10.3389/fonc.2025.1630648 (PMC12340228; doi:10.3389/fonc.2025.1630648)
Supplement: Supplementary file 1 [file DataSheet1.zip › Additional files/Additional file2(TableS1-S15)/TableS2. DALYs of Thyroid Cancer in Children and Adolescents Between 1990 and 2021 at the Global and Regional Level.xlsx]

## Sheet: 甲状腺癌
TableS2. DALYs of Thyroid Cancer in Children and Adolescents Between 1990 and 2021 at the Global and Regional Level
Location	Rate per 100 000 (95% ul)
	1990		2021		1990-2021
	DALYs cases(95% UI)	DALYs rate(95% UI)	DALYs cases(95% UI)	DALYs rate(95% UI)	cases change	EAPCs(95% UI)
Global	48068.17(41043.88,57106.77)	2.23(1.91,2.65)	60184.85(47167.54,80484.30)	2.30(1.80,3.07)	0.252073	0.08(0.00,0.15)
SDI
High-middle SDI	7201.59(6172.71,8293.33)	1.86(1.59,2.15)	3607.63(2991.87,4451.62)	1.15(0.95,1.41)	-0.499051	-1.57(-1.69,-1.46)
High SDI	3834.27(3546.91,4180.90)	1.41(1.31,1.54)	2225.3(1965.75,2572.37)	0.85(0.75,0.98)	-0.419628	-1.43(-1.52,-1.34)
Low-middle SDI	13660.94(10735.43,18089.47)	2.77(2.17,3.67)	22488.88(16468.61,33441.44)	2.93(2.14,4.35)	0.646218	0.13(-0.07,0.32)
Low SDI	8332.28(6249.73,10707.12)	3.98(2.99,5.10)	18067.55(12985.35,26375.94)	3.64(2.61,5.33)	1.16838	-0.46(-0.58,-0.35)
Middle SDI	15000.07(12488.68,17636.16)	1.98(1.65,2.33)	13759.18(10976,16913.03)	1.79(1.43,2.21)	-0.0827253	-0.14(-0.24,-0.04)
Regions
East Asia	9700.4(7480.24,12171.08)	1.97(1.51,2.47)	4423.61(3228.53,5832.51)	1.30(0.95,1.71)	-0.543976	-1.32(-1.5,-1.14)
Southeast Asia	4271.87(3023.45,5298.60)	2.10(1.48,2.60)	4153.85(3234.79,5193.72)	1.74(1.35,2.17)	-0.0276266	-0.64(-0.68,-0.6)
Oceania	55.14(34.08,80.87)	1.87(1.15,2.75)	112.69(63.72,175.05)	2.00(1.13,3.10)	1.04356	0.25(0.14,0.36)
Central Asia	448.3(408.01,494.64)	1.62(1.47,1.78)	252.99(214.83,301.11)	0.81(0.69,0.97)	-0.435673	-2.29(-3.02,-1.56)
Central Europe	828.31(767.62,897.40)	2.14(1.98,2.32)	167.96(147.86,191.13)	0.68(0.60,0.78)	-0.797227	-3.56(-3.84,-3.28)
Eastern Europe	1110.36(1018.67,1202.90)	1.70(1.56,1.84)	431.68(386.65,488.25)	0.95(0.85,1.08)	-0.611223	-1.69(-2.17,-1.21)
High-income Asia Pacific	787.41(659.97,974.10)	1.41(1.18,1.74)	311.37(258.35,392.39)	0.85(0.71,1.06)	-0.604566	-1.76(-1.95,-1.57)
Australasia	80.11(64.96,99.82)	1.17(0.95,1.45)	56.07(42.67,72.03)	0.68(0.52,0.88)	-0.300057	-1.17(-1.73,-0.61)
Western Europe	1730.27(1589.41,1898.91)	1.50(1.38,1.65)	625.65(546.37,728.42)	0.62(0.54,0.72)	-0.638408	-2.51(-2.8,-2.22)
Southern Latin America	290.8(244.94,347.20)	1.60(1.34,1.91)	258.54(209.68,317.68)	1.20(0.97,1.47)	-0.110943	-0.7(-0.98,-0.42)
High-income North America	744.35(687.06,816.85)	0.87(0.80,0.95)	783.12(710.02,872.47)	0.79(0.71,0.88)	0.0520841	-0.31(-0.42,-0.2)
Caribbean	282.38(211.14,373.70)	1.94(1.44,2.57)	283.35(189.96,398.45)	1.82(1.22,2.57)	0.00345283	0.00(-0.16,0.16)
Andean Latin America	416(317.02,536.23)	2.46(1.87,3.17)	502.2(376.53,664.20)	2.07(1.56,2.74)	0.207211	-0.4(-0.62,-0.18)
Central Latin America	1463.81(1357.07,1597.97)	1.96(1.82,2.14)	1394.44(1232.49,1586.05)	1.55(1.37,1.77)	-0.0473867	-0.55(-0.81,-0.29)
Tropical Latin America	1090.65(990.57,1197.22)	1.64(1.49,1.80)	963.39(865.64,1075.45)	1.36(1.22,1.53)	-0.116675	-0.23(-0.56,0.09)
North Africa and Middle East	2233.07(1670.38,3404.89)	1.48(1.11,2.25)	3121.03(2456.7,3941.36)	1.39(1.10,1.76)	0.397638	0.36(0.15,0.57)
South Asia	15866.01(12395.43,21169.14)	3.47(2.72,4.64)	28165.26(20437,41388.86)	3.80(2.76,5.58)	0.775195	0.22(-0.02,0.46)
Central Sub-Saharan Africa	246.27(151.15,387.68)	1.01(0.62,1.58)	531.58(340.91,857.97)	0.86(0.55,1.39)	1.15855	-0.3(-0.45,-0.14)
Eastern Sub-Saharan Africa	5348.21(3936.82,7179.76)	6.52(4.80,8.75)	11385.39(7643.73,17846.14)	5.84(3.91,9.18)	1.12882	-0.59(-0.69,-0.48)
Southern Sub-Saharan Africa	468.79(351.61,595.80)	1.98(1.49,2.52)	744.88(519.55,1050.97)	2.48(1.73,3.50)	0.588942	0.89(0.48,1.30)
Western Sub-Saharan Africa	605.69(399.67,861.07)	0.70(0.46,1.00)	1515.8(956.37,2202.30)	0.66(0.42,0.96)	1.5026	0.04(-0.05,0.12)
