# Supplementary material for: Global, regional, and national burden of Pediatric and adolescent thyroid cancer from 1990 to 2021: a statistical analysis of prevalence, incidence, and DALYs
Source: Front Oncol. 2025 Jul 29;15:1630648. doi: 10.3389/fonc.2025.1630648 (PMC12340228; doi:10.3389/fonc.2025.1630648)
Supplement: Supplementary file 1 [file DataSheet1.zip › Additional files/Additional file2(TableS1-S15)/TableS3. The EAPC of prevalence, incidence and DALYs of thyroid cancer in children and adolescents at the National Level.xlsx]

## Sheet: 1_DALY-患病率-发病率EAPC
TableS3. The EAPC of prevalence, incidence and DALYs of thyroid cancer in children and adolescents at the National Level
	rank	location_id	location_name	EAPCs-DALYS	EAPC-DALYS	EAPCs-incidence	EAPC-incidence	EAPCs-prevalence	EAPC-prevalence
9	1	160	Afghanistan	1.737(0.658,2.827)	1.736616331962515	3.377(1.716,5.064)	3.376704787245122	3.441(1.762,5.147)	3.440618793725214
166	1	43	Albania	-3.096(-3.734,-2.454)	-3.09609	-0.162(-0.688,0.366)	-0.162436	-0.094(-0.627,0.443)	-0.0935128
39	1	139	Algeria	0.031(-0.569,0.634)	0.03097708400694454	2.309(1.153,3.479)	2.309382753571421	2.341(1.179,3.516)	2.341252134336314
59	1	298	American Samoa	1.085(0.242,1.936)	1.085037074051698	1.869(0.234,3.531)	1.869139282961663	1.890(0.230,3.578)	1.890292887867817
145	1	74	Andorra	-1.352(-1.597,-1.106)	-1.35216	0.304(0.103,0.506)	0.3043897412559282	0.323(0.120,0.527)	0.3230414225542377
60	1	168	Angola	-0.146(-0.355,0.063)	-0.146027	1.634(0.892,2.381)	1.634060638318569	1.866(1.051,2.686)	1.865556077518526
51	1	105	Antigua and Barbuda	0.616(-0.143,1.380)	0.6158067979592063	2.022(0.662,3.401)	2.02248992643177	2.057(0.679,3.453)	2.056649413533318
94	1	97	Argentina	-0.533(-0.752,-0.313)	-0.53279	1.248(0.792,1.705)	1.247575091391484	1.299(0.826,1.774)	1.298797779797667
29	1	33	Armenia	0.712(0.154,1.274)	0.7124196795962545	2.569(1.872,3.271)	2.569224343901255	2.614(1.907,3.325)	2.613580019309625
152	1	71	Australia	-1.294(-1.711,-0.874)	-1.29373	0.119(-0.653,0.898)	0.1191587535289695	0.137(-0.639,0.919)	0.1370625798486458
183	1	75	Austria	-2.622(-3.050,-2.193)	-2.62228	-0.993(-1.390,-0.595)	-0.992902	-0.970(-1.370,-0.569)	-0.970151
142	1	34	Azerbaijan	-1.538(-1.733,-1.343)	-1.53789	0.286(-0.327,0.903)	0.2861047401319539	0.360(-0.274,0.998)	0.3597752874017868
30	1	106	Bahamas	1.087(0.846,1.329)	1.086949141950044	2.565(1.777,3.359)	2.565100767593553	2.609(1.798,3.428)	2.609456867935434
19	1	140	Bahrain	0.541(-0.711,1.810)	0.5412047669496767	2.975(1.187,4.795)	2.975218080963016	2.997(1.205,4.820)	2.997026785172863
12	1	161	Bangladesh	0.199(-0.575,0.979)	0.1989466004918672	3.079(1.661,4.517)	3.078887622693816	3.311(1.840,4.803)	3.311003691442127
124	1	107	Barbados	-0.590(-1.190,0.014)	-0.590068	0.744(-0.472,1.974)	0.7435728866134861	0.782(-0.449,2.029)	0.7822287260051075
194	1	57	Belarus	-3.367(-3.863,-2.868)	-3.36666	-1.488(-2.411,-0.557)	-1.48848	-1.455(-2.386,-0.515)	-1.45502
173	1	76	Belgium	-2.527(-3.090,-1.960)	-2.5267	-0.627(-1.077,-0.175)	-0.626869	-0.603(-1.053,-0.151)	-0.603185
66	1	108	Belize	0.359(0.083,0.635)	0.3589800800252618	1.724(0.898,2.556)	1.723617371217845	1.757(0.905,2.617)	1.757335942010463
140	1	200	Benin	-0.755(-1.402,-0.104)	-0.755164	0.244(-0.046,0.535)	0.2437554652513052	0.362(0.047,0.678)	0.3617852003747535
28	1	305	Bermuda	0.146(-0.110,0.402)	0.1456874919970819	2.579(1.929,3.233)	2.579043402623515	2.622(1.963,3.285)	2.621554474085164
35	1	162	Bhutan	-0.300(-1.257,0.666)	-0.299883	2.275(0.691,3.884)	2.27512503489431	2.486(0.845,4.153)	2.48555604877545
103	1	121	Bolivia (Plurinational State of)	-1.357(-1.754,-0.958)	-1.35682	0.907(-0.080,1.904)	0.9073720374871197	1.101(0.062,2.151)	1.101189153074777
163	1	44	Bosnia and Herzegovina	-2.588(-2.918,-2.257)	-2.58766	-0.107(-0.588,0.376)	-0.10717	-0.062(-0.553,0.432)	-0.0620395
86	1	193	Botswana	-0.205(-0.504,0.095)	-0.204955	1.236(0.683,1.792)	1.236107202737924	1.333(0.740,1.930)	1.33324305774376
74	1	135	Brazil	-0.336(-0.711,0.040)	-0.33638	1.503(1.100,1.908)	1.503260744431545	1.575(1.148,2.005)	1.575377042562165
135	1	66	Brunei Darussalam	-1.221(-1.651,-0.789)	-1.22088	0.458(-0.929,1.866)	0.4584686709838248	0.506(-0.904,1.936)	0.5062788710899158
187	1	45	Bulgaria	-2.369(-2.670,-2.067)	-2.3694	-1.129(-1.506,-0.751)	-1.1291	-1.096(-1.473,-0.718)	-1.0963
130	1	201	Burkina Faso	-0.148(-0.626,0.332)	-0.148058	0.557(0.195,0.920)	0.5568541976132435	0.659(0.257,1.063)	0.658962767210669
138	1	175	Burundi	-0.879(-1.828,0.080)	-0.878861	0.234(-1.290,1.781)	0.233749958548235	0.409(-1.198,2.042)	0.4089252093214535
1	1	203	Cabo Verde	4.428(2.746,6.137)	4.427702536142619	6.542(5.399,7.697)	6.54167885832917	6.625(5.495,7.766)	6.624530199700507
67	1	10	Cambodia	-0.816(-1.132,-0.499)	-0.816029	1.597(0.478,2.729)	1.596922152432523	1.728(0.564,2.907)	1.728356575113565
131	1	202	Cameroon	-0.381(-0.862,0.102)	-0.381288	0.562(0.184,0.941)	0.5618945683829146	0.646(0.227,1.067)	0.646245518914701
197	1	101	Canada	-2.572(-2.879,-2.264)	-2.57215	-1.493(-2.134,-0.848)	-1.49323	-1.480(-2.123,-0.832)	-1.4799
153	1	169	Central African Republic	-0.495(-0.588,-0.401)	-0.494866	0.023(-0.473,0.521)	0.02257494528568049	0.136(-0.457,0.731)	0.1356736010024173
93	1	204	Chad	0.605(-0.120,1.336)	0.6053245591501666	1.206(0.955,1.458)	1.206255576577564	1.302(1.049,1.556)	1.302433056269359
70	1	98	Chile	-1.360(-1.578,-1.141)	-1.35966	1.580(1.050,2.114)	1.580344836344194	1.652(1.109,2.197)	1.651733764818419
24	1	6	China	-1.438(-1.743,-1.131)	-1.43785	2.638(2.069,3.210)	2.637927001257601	2.760(2.175,3.348)	2.759937904074672
117	1	125	Colombia	-1.802(-2.057,-1.546)	-1.80185	0.778(0.312,1.246)	0.7779242569081468	0.885(0.401,1.372)	0.8854374767701234
125	1	176	Comoros	-0.693(-1.807,0.433)	-0.693043	0.640(-1.032,2.341)	0.6404066171742606	0.755(-0.974,2.513)	0.754748642522296
57	1	170	Congo	-0.056(-0.254,0.142)	-0.0561924	1.761(1.007,2.520)	1.760548252587957	1.920(1.111,2.736)	1.920451349445318
122	1	320	Cook Islands	-1.415(-3.731,0.955)	-1.4154	0.792(-0.749,2.358)	0.7920566078883917	0.839(-0.691,2.392)	0.838526199647105
172	1	126	Costa Rica	-2.048(-2.489,-1.605)	-2.04797	-0.627(-1.476,0.228)	-0.627228	-0.598(-1.457,0.267)	-0.598467
32	1	205	Côte d'Ivoire	1.040(0.040,2.050)	1.040161900368486	2.399(0.712,4.113)	2.398814464465326	2.502(0.763,4.272)	2.502472280362023
203	1	46	Croatia	-3.861(-4.197,-3.525)	-3.86128	-2.140(-2.761,-1.516)	-2.14045	-2.115(-2.741,-1.485)	-2.11498
119	1	109	Cuba	-0.611(-1.015,-0.206)	-0.611283	0.828(-0.025,1.689)	0.8280798925202726	0.868(0.004,1.740)	0.8681312874700309
176	1	77	Cyprus	-3.769(-4.399,-3.135)	-3.76899	-0.692(-1.338,-0.041)	-0.691926	-0.657(-1.307,-0.003)	-0.657188
192	1	47	Czechia	-3.090(-3.328,-2.851)	-3.08967	-1.404(-2.248,-0.553)	-1.40394	-1.380(-2.230,-0.522)	-1.37997
113	1	7	Democratic People's Republic of Korea	-0.805(-1.023,-0.587)	-0.805368	0.924(-0.126,1.985)	0.9235854894072748	0.972(-0.104,2.060)	0.972118136217226
115	1	171	Democratic Republic of the Congo	-0.346(-0.522,-0.169)	-0.345733	0.788(0.071,1.510)	0.7877247265354548	0.943(0.156,1.736)	0.9429167582915232
188	1	78	Denmark	-3.231(-3.709,-2.750)	-3.23071	-1.155(-1.729,-0.577)	-1.15496	-1.129(-1.705,-0.550)	-1.12918
63	1	177	Djibouti	0.423(-0.063,0.910)	0.42255968067475	1.675(0.644,2.716)	1.674830786361903	1.790(0.699,2.892)	1.789903446695762
55	1	110	Dominica	1.143(0.885,1.402)	1.142922549417369	1.963(1.527,2.402)	1.963454756137528	1.995(1.533,2.459)	1.994994996135158
87	1	111	Dominican Republic	-0.265(-0.546,0.017)	-0.26453	1.240(0.341,2.147)	1.240114361599765	1.329(0.398,2.269)	1.329155181886232
13	1	122	Ecuador	0.886(0.454,1.321)	0.886343836958936	3.140(2.299,3.988)	3.140068528386708	3.263(2.393,4.142)	3.263456683699228
52	1	141	Egypt	-0.106(-0.303,0.093)	-0.105533	2.019(1.334,2.709)	2.019034071536896	2.056(1.363,2.753)	2.055829047042601
33	1	127	El Salvador	-0.391(-0.595,-0.185)	-0.390628	2.361(1.603,3.125)	2.361061249851781	2.499(1.713,3.291)	2.498828818829724
20	1	172	Equatorial Guinea	-0.926(-1.075,-0.777)	-0.925797	2.646(1.945,3.351)	2.645922527517541	2.932(2.178,3.692)	2.932388022478039
65	1	178	Eritrea	0.486(-0.018,0.993)	0.4859489982636189	1.605(0.546,2.674)	1.604527771970132	1.764(0.619,2.923)	1.764311593921541
167	1	58	Estonia	-2.452(-2.954,-1.946)	-2.45169	-0.130(-1.127,0.878)	-0.129522	-0.094(-1.098,0.921)	-0.0937887
83	1	197	Eswatini	0.664(0.484,0.846)	0.6644976093290511	1.413(0.895,1.935)	1.413429344392036	1.434(0.864,2.007)	1.433660565369999
114	1	179	Ethiopia	-1.673(-2.584,-0.753)	-1.67292	0.624(-0.874,2.146)	0.6244813280153583	0.945(-0.644,2.560)	0.9451865072156229
158	1	22	Fiji	-0.730(-0.862,-0.597)	-0.729809	-0.004(-0.828,0.827)	-0.0037315	0.029(-0.826,0.891)	0.02859957472147734
161	1	79	Finland	-2.248(-2.777,-1.717)	-2.24841	-0.065(-0.765,0.640)	-0.0650433	-0.036(-0.737,0.671)	-0.0356765
174	1	80	France	-2.528(-3.028,-2.026)	-2.52827	-0.625(-1.068,-0.181)	-0.625171	-0.611(-1.054,-0.165)	-0.610781
100	1	173	Gabon	-0.712(-0.826,-0.598)	-0.712152	1.071(0.474,1.671)	1.07081357276555	1.184(0.542,1.831)	1.184267314774146
80	1	206	Gambia	0.257(-0.709,1.233)	0.2572820357281458	1.389(-0.215,3.020)	1.389350343297391	1.462(-0.195,3.147)	1.462312612383387
110	1	35	Georgia	0.368(-0.495,1.239)	0.3682201703296473	0.994(-0.212,2.215)	0.9943698304598403	1.019(-0.197,2.250)	1.018897840362865
185	1	81	Germany	-2.434(-2.799,-2.067)	-2.43375	-1.032(-1.682,-0.378)	-1.03197	-1.012(-1.665,-0.354)	-1.01187
22	1	207	Ghana	1.515(-1.245,4.353)	1.515310890313382	2.767(0.711,4.865)	2.767497464686364	2.874(0.855,4.934)	2.874414344718002
170	1	82	Greece	-1.797(-2.423,-1.168)	-1.79719	-0.560(-0.986,-0.132)	-0.559933	-0.547(-0.971,-0.120)	-0.546563
182	1	349	Greenland	-3.158(-4.246,-2.056)	-3.15758	-1.036(-2.619,0.574)	-1.03551	-0.951(-2.559,0.683)	-0.951141
118	1	112	Grenada	-0.551(-1.370,0.275)	-0.550661	0.828(-0.601,2.279)	0.8283807216308059	0.875(-0.579,2.351)	0.8753479552809917
15	1	351	Guam	2.357(0.936,3.797)	2.356691493387308	3.122(2.163,4.090)	3.122140384918648	3.137(2.180,4.102)	3.136631146881119
75	1	128	Guatemala	-0.939(-1.168,-0.710)	-0.939095	1.363(0.686,2.046)	1.363433996652019	1.548(0.831,2.270)	1.548098633814976
88	1	208	Guinea	0.226(0.117,0.334)	0.2255702011956018	1.207(0.688,1.729)	1.207301066092592	1.325(0.736,1.918)	1.325390721611996
148	1	209	Guinea-Bissau	-0.869(-1.272,-0.465)	-0.869002	0.036(-0.347,0.421)	0.03624229470071683	0.194(-0.259,0.649)	0.1936123497570996
27	1	113	Guyana	1.482(1.221,1.743)	1.481635569568751	2.590(1.931,3.253)	2.590129859953039	2.675(1.972,3.382)	2.674561475464876
107	1	114	Haiti	-0.296(-1.203,0.619)	-0.296032	0.892(-0.590,2.396)	0.8921820175917805	1.062(-0.509,2.658)	1.062244081692665
179	1	129	Honduras	-2.385(-2.554,-2.217)	-2.38533	-0.883(-1.560,-0.201)	-0.883009	-0.757(-1.470,-0.038)	-0.756596
196	1	48	Hungary	-3.516(-3.785,-3.246)	-3.51592	-1.507(-2.224,-0.785)	-1.50742	-1.476(-2.200,-0.746)	-1.47553
199	1	83	Iceland	-3.233(-4.005,-2.453)	-3.23256	-1.595(-2.449,-0.734)	-1.59516	-1.578(-2.433,-0.715)	-1.57759
38	1	163	India	-0.006(-1.108,1.108)	-0.00625964	2.191(0.471,3.942)	2.191473245928588	2.348(0.577,4.150)	2.347875981485692
127	1	11	Indonesia	-0.865(-1.129,-0.601)	-0.865167	0.632(-0.389,1.663)	0.631707496731404	0.704(-0.354,1.773)	0.7041718953358922
2	1	142	Iran (Islamic Republic of)	4.041(3.559,4.525)	4.041076245570951	5.476(4.699,6.259)	5.476283707672014	5.489(4.709,6.275)	5.488944384665451
50	1	143	Iraq	-0.438(-0.891,0.017)	-0.437891	2.036(1.026,3.057)	2.036444673784432	2.069(1.051,3.096)	2.068589299124168
169	1	84	Ireland	-2.948(-3.552,-2.339)	-2.94757	-0.335(-0.998,0.331)	-0.335383	-0.308(-0.972,0.360)	-0.307962
147	1	85	Israel	-2.219(-2.918,-1.514)	-2.2187	0.239(-0.424,0.906)	0.2390695449600466	0.270(-0.394,0.938)	0.2696718999588787
195	1	86	Italy	-2.895(-3.395,-2.393)	-2.895	-1.480(-1.770,-1.189)	-1.48001	-1.461(-1.752,-1.169)	-1.46133
137	1	115	Jamaica	-0.754(-1.373,-0.132)	-0.754245	0.432(-0.791,1.670)	0.4318488000009779	0.463(-0.776,1.718)	0.4631626264425703
160	1	67	Japan	-1.151(-1.283,-1.018)	-1.15053	-0.020(-0.637,0.600)	-0.0204882	-0.007(-0.628,0.618)	-0.00701578
109	1	144	Jordan	-1.403(-2.013,-0.789)	-1.40298	1.001(-0.122,2.136)	1.000838799069692	1.025(-0.101,2.164)	1.025282542980155
200	1	36	Kazakhstan	-3.915(-4.282,-3.547)	-3.91512	-1.672(-2.513,-0.824)	-1.67229	-1.621(-2.479,-0.757)	-1.62143
49	1	180	Kenya	1.462(0.749,2.181)	1.462423965872173	1.991(0.668,3.331)	1.990993581733402	2.071(0.695,3.466)	2.071259302344175
134	1	23	Kiribati	-0.441(-2.000,1.142)	-0.440993	0.406(-0.369,1.186)	0.405545883326397	0.507(-0.204,1.223)	0.5067446776240603
133	1	145	Kuwait	-0.533(-1.512,0.456)	-0.533051	0.520(-0.743,1.799)	0.5199505934420756	0.534(-0.730,1.814)	0.5337885948986321
180	1	37	Kyrgyzstan	-2.526(-3.409,-1.636)	-2.52642	-0.855(-2.333,0.646)	-0.854511	-0.804(-2.299,0.714)	-0.804353
58	1	12	Lao People's Democratic Republic	-0.621(-0.900,-0.340)	-0.620561	1.713(0.621,2.817)	1.71303051890439	1.907(0.745,3.083)	1.907242220805427
181	1	59	Latvia	-2.195(-2.526,-1.864)	-2.19544	-0.893(-1.573,-0.208)	-0.892842	-0.861(-1.548,-0.170)	-0.861288
82	1	146	Lebanon	-0.851(-1.224,-0.477)	-0.851157	1.439(0.584,2.301)	1.439145133249253	1.459(0.601,2.325)	1.459499408345577
36	1	194	Lesotho	2.265(2.006,2.524)	2.264682473282376	2.484(1.983,2.987)	2.483662279219656	2.485(1.930,3.043)	2.48477203965094
78	1	210	Liberia	-0.450(-0.839,-0.059)	-0.44973	1.283(0.878,1.690)	1.282986672489006	1.490(1.034,1.947)	1.48950265193919
23	1	147	Libya	1.142(-0.039,2.338)	1.142292201087969	2.810(1.056,4.594)	2.810204866737021	2.819(1.061,4.608)	2.81923853873276
184	1	60	Lithuania	-1.898(-2.313,-1.481)	-1.8981	-0.999(-1.806,-0.186)	-0.99926	-0.977(-1.792,-0.155)	-0.976902
204	1	87	Luxembourg	-4.601(-5.405,-3.790)	-4.60106	-2.228(-2.822,-1.632)	-2.22841	-2.196(-2.788,-1.600)	-2.19576
85	1	181	Madagascar	0.214(-0.736,1.173)	0.2141647269774394	1.225(-0.322,2.796)	1.225220901544044	1.364(-0.256,3.010)	1.363998861064064
56	1	182	Malawi	0.388(-1.071,1.868)	0.3879377122220085	1.761(-0.318,3.884)	1.761284975093247	1.941(-0.215,4.143)	1.940672506163477
111	1	13	Malaysia	-1.252(-1.522,-0.982)	-1.25225	0.947(-0.065,1.969)	0.946893372799984	1.002(-0.031,2.045)	1.002051771164214
76	1	14	Maldives	-2.109(-2.700,-1.515)	-2.10947	1.396(1.068,1.725)	1.39594679064492	1.496(1.147,1.845)	1.495620664641573
112	1	211	Mali	-0.330(-1.261,0.610)	-0.32994	0.839(-0.738,2.441)	0.8388796543102872	0.982(-0.662,2.653)	0.9818729647921742
159	1	88	Malta	-2.218(-2.811,-1.622)	-2.21838	0.002(-0.766,0.776)	0.002098951454043707	0.025(-0.745,0.802)	0.02541740500416889
45	1	24	Marshall Islands	1.097(0.690,1.506)	1.097143288720992	2.105(1.631,2.582)	2.105181671410827	2.159(1.638,2.683)	2.158963520072121
121	1	212	Mauritania	-1.220(-1.790,-0.647)	-1.21984	0.679(0.354,1.006)	0.6794600323625222	0.842(0.483,1.203)	0.8423466931702039
144	1	183	Mauritius	-0.919(-1.461,-0.374)	-0.919439	0.307(-0.519,1.140)	0.3074720965412503	0.330(-0.508,1.175)	0.3297293064864926
47	1	130	Mexico	0.031(-0.148,0.211)	0.03143129373324172	2.031(1.516,2.548)	2.030812888566258	2.118(1.581,2.657)	2.117689709437398
69	1	25	Micronesia (Federated States of)	0.074(-0.338,0.487)	0.07350397085497118	1.610(1.183,2.039)	1.609727794285631	1.701(1.229,2.176)	1.701142339480377
97	1	367	Monaco	-0.298(-0.619,0.023)	-0.2982	1.244(1.073,1.415)	1.243947253114741	1.257(1.086,1.428)	1.257188708819856
91	1	38	Mongolia	-1.490(-1.926,-1.052)	-1.49004	1.182(0.427,1.942)	1.18208816478651	1.314(0.536,2.097)	1.313623224955207
165	1	50	Montenegro	-1.379(-1.752,-1.004)	-1.37911	-0.104(-0.718,0.513)	-0.104416	-0.092(-0.711,0.532)	-0.091564
106	1	148	Morocco	-0.876(-1.659,-0.086)	-0.875671	1.035(-0.311,2.399)	1.034957114340318	1.072(-0.282,2.445)	1.072420078186997
41	1	184	Mozambique	1.286(0.606,1.970)	1.285800186905606	2.142(0.888,3.412)	2.142236833997191	2.262(0.927,3.615)	2.261961849560556
120	1	15	Myanmar	-1.580(-2.057,-1.102)	-1.58042	0.686(-0.595,1.984)	0.6862302278430654	0.843(-0.496,2.200)	0.8426833675211354
34	1	195	Namibia	0.712(0.331,1.095)	0.7120370695038902	2.375(1.389,3.371)	2.375336422819774	2.498(1.461,3.545)	2.497770803356314
61	1	369	Nauru	0.748(0.399,1.099)	0.7483019637874122	1.766(1.239,2.296)	1.765772857574222	1.818(1.247,2.392)	1.817852883122151
31	1	164	Nepal	0.101(-0.801,1.010)	0.1007081949615296	2.380(0.843,3.941)	2.38020315749663	2.589(0.991,4.212)	2.588968295377225
123	1	89	Netherlands	-1.112(-1.412,-0.812)	-1.11226	0.806(0.324,1.290)	0.806095120274164	0.837(0.354,1.322)	0.8365448064696634
139	1	72	New Zealand	-1.382(-2.694,-0.052)	-1.38173	0.314(-0.780,1.421)	0.3141514388306899	0.394(-0.673,1.473)	0.3942339032561915
102	1	131	Nicaragua	-1.179(-1.338,-1.019)	-1.17877	1.025(0.278,1.777)	1.024992243307432	1.111(0.344,1.883)	1.11079424842675
164	1	213	Niger	-1.245(-1.917,-0.570)	-1.24543	-0.204(-0.451,0.044)	-0.203702	-0.065(-0.330,0.201)	-0.0649557
64	1	214	Nigeria	0.122(-0.146,0.390)	0.121847787116236	1.625(0.647,2.612)	1.624826120933998	1.777(0.714,2.851)	1.777173173898827
17	1	374	Niue	1.643(0.910,2.381)	1.643050505596544	3.060(2.445,3.678)	3.059631775404736	3.106(2.478,3.737)	3.105582683289709
171	1	49	North Macedonia	-2.890(-3.235,-2.545)	-2.89026	-0.612(-1.092,-0.129)	-0.61178	-0.564(-1.055,-0.071)	-0.564012
128	1	376	Northern Mariana Islands	0.419(-0.934,1.791)	0.4194939510931528	0.695(-0.484,1.889)	0.6953279848363358	0.702(-0.480,1.899)	0.7021622393899918
143	1	90	Norway	-1.819(-2.593,-1.038)	-1.81851	0.319(-0.528,1.173)	0.3189467211470953	0.346(-0.502,1.202)	0.3462783716430495
14	1	150	Oman	1.073(0.555,1.593)	1.072673586282757	3.233(2.224,4.251)	3.232521147447276	3.253(2.240,4.276)	3.252986754217213
43	1	165	Pakistan	0.711(-0.713,2.155)	0.7107008714164476	2.064(0.013,4.157)	2.063839272906143	2.212(0.069,4.401)	2.211692579503732
44	1	380	Palau	1.055(0.912,1.198)	1.054697569718877	2.174(1.297,3.057)	2.173617672426831	2.205(1.309,3.109)	2.205141279202838
73	1	149	Palestine	-0.254(-0.727,0.221)	-0.253894	1.590(0.596,2.594)	1.590062174492135	1.610(0.610,2.620)	1.610412919465176
191	1	132	Panama	-2.850(-3.455,-2.240)	-2.84982	-1.416(-2.339,-0.484)	-1.41588	-1.361(-2.297,-0.415)	-1.36057
90	1	26	Papua New Guinea	0.789(0.516,1.063)	0.7892965054785206	1.263(0.684,1.846)	1.262984086327767	1.316(0.684,1.952)	1.315968152113722
84	1	136	Paraguay	-0.219(-0.376,-0.062)	-0.219304	1.330(0.754,1.910)	1.330242771546053	1.379(0.778,1.983)	1.378526955937787
26	1	123	Peru	-0.697(-0.821,-0.573)	-0.697443	2.588(1.954,3.225)	2.587589475614771	2.736(2.075,3.402)	2.736360691388384
162	1	16	Philippines	-0.809(-0.897,-0.721)	-0.808605	-0.089(-0.955,0.784)	-0.0892482	-0.036(-0.953,0.890)	-0.0357601
198	1	51	Poland	-3.981(-4.386,-3.574)	-3.98094	-1.537(-2.629,-0.432)	-1.53694	-1.484(-2.594,-0.361)	-1.48374
193	1	91	Portugal	-4.051(-4.363,-3.738)	-4.05077	-1.427(-2.024,-0.827)	-1.42725	-1.381(-1.988,-0.770)	-1.38076
116	1	385	Puerto Rico	-1.261(-1.817,-0.702)	-1.26116	0.893(0.583,1.205)	0.8933266760454472	0.933(0.616,1.251)	0.9329570972953727
53	1	151	Qatar	-0.200(-0.792,0.395)	-0.200101	2.030(1.028,3.042)	2.029999532919402	2.050(1.044,3.065)	2.049651568116984
132	1	68	Republic of Korea	-2.751(-3.100,-2.401)	-2.75128	0.485(-0.665,1.648)	0.4849053893403177	0.537(-0.623,1.709)	0.536624728819679
155	1	61	Republic of Moldova	-1.658(-1.930,-1.385)	-1.65815	0.092(-0.272,0.457)	0.09166989723072838	0.130(-0.244,0.506)	0.1299434099750973
190	1	52	Romania	-3.902(-4.135,-3.668)	-3.90191	-1.335(-1.912,-0.754)	-1.33482	-1.283(-1.872,-0.692)	-1.28346
136	1	62	Russian Federation	-1.641(-2.054,-1.226)	-1.64074	0.448(-0.494,1.399)	0.4477737940402848	0.479(-0.476,1.443)	0.4792751204231394
129	1	185	Rwanda	-1.987(-2.970,-0.995)	-1.98732	0.260(-1.315,1.860)	0.2602216943887736	0.661(-1.010,2.361)	0.6613493330484443
71	1	393	Saint Kitts and Nevis	-0.639(-0.913,-0.364)	-0.638581	1.554(0.905,2.206)	1.553501837922022	1.647(0.971,2.328)	1.647296332357229
46	1	116	Saint Lucia	0.435(-0.351,1.226)	0.4345786672145913	2.083(0.671,3.515)	2.083112418873712	2.140(0.703,3.597)	2.13969011342261
37	1	117	Saint Vincent and the Grenadines	1.277(0.344,2.219)	1.27691792099125	2.446(0.888,4.029)	2.446398789457715	2.485(0.900,4.094)	2.484643796589858
79	1	27	Samoa	0.189(-0.696,1.081)	0.1887524997135293	1.437(-0.331,3.237)	1.437188739100703	1.481(-0.315,3.310)	1.481188186123128
146	1	396	San Marino	-1.007(-1.638,-0.373)	-1.0071	0.264(-0.150,0.681)	0.2644085139826169	0.277(-0.137,0.692)	0.2767598016750084
101	1	215	Sao Tome and Principe	-0.803(-4.266,2.785)	-0.803165	1.022(-1.791,3.915)	1.021904005744978	1.168(-1.610,4.025)	1.167914958684269
5	1	152	Saudi Arabia	0.830(0.078,1.587)	0.8297422035755675	4.054(2.667,5.459)	4.053669445059804	4.083(2.689,5.497)	4.083454636914419
141	1	216	Senegal	-0.627(-1.219,-0.031)	-0.627148	0.267(-0.038,0.573)	0.267022228370406	0.361(0.029,0.695)	0.3611908901644201
177	1	53	Serbia	-3.186(-3.336,-3.035)	-3.18571	-0.717(-1.191,-0.241)	-0.717422	-0.665(-1.144,-0.184)	-0.664949
105	1	186	Seychelles	-0.524(-1.080,0.034)	-0.524491	1.055(-0.022,2.145)	1.055425758956674	1.087(-0.009,2.195)	1.086622100484003
99	1	217	Sierra Leone	0.190(-0.343,0.725)	0.1896820362830676	1.103(0.878,1.329)	1.10285105022625	1.226(0.955,1.497)	1.225612477572247
150	1	69	Singapore	-1.801(-2.093,-1.507)	-1.80056	0.153(-0.807,1.123)	0.1534100637426317	0.180(-0.787,1.157)	0.1804330425244638
154	1	54	Slovakia	-1.918(-2.046,-1.790)	-1.9179	0.100(-0.586,0.791)	0.1004602735539262	0.130(-0.562,0.827)	0.130095600730229
201	1	55	Slovenia	-3.765(-4.116,-3.411)	-3.7646	-1.667(-2.115,-1.217)	-1.66687	-1.634(-2.083,-1.183)	-1.63397
54	1	28	Solomon Islands	1.017(0.429,1.609)	1.017266326389876	1.985(1.723,2.247)	1.985015650213784	2.043(1.740,2.346)	2.042664218499834
108	1	187	Somalia	0.446(-0.180,1.077)	0.4462116739396116	0.922(-0.234,2.091)	0.921727494003477	1.057(-0.205,2.335)	1.057396147717582
157	1	196	South Africa	-1.206(-1.531,-0.880)	-1.20597	-0.025(-0.788,0.744)	-0.0248805	0.030(-0.765,0.831)	0.03024941926081937
40	1	435	South Sudan	1.160(0.439,1.886)	1.16007624868868	2.191(0.894,3.505)	2.190819718834103	2.299(0.929,3.688)	2.299020072605162
189	1	92	Spain	-3.465(-3.836,-3.094)	-3.46534	-1.270(-1.545,-0.994)	-1.26962	-1.242(-1.518,-0.964)	-1.24171
104	1	17	Sri Lanka	-1.773(-2.017,-1.529)	-1.77344	1.025(0.042,2.019)	1.025492586287147	1.097(0.096,2.107)	1.096541178714339
8	1	522	Sudan	1.344(0.620,2.073)	1.34352545909866	3.393(2.101,4.701)	3.392870398976355	3.447(2.142,4.769)	3.446751010825189
98	1	118	Suriname	-0.137(-1.010,0.744)	-0.136838	1.170(-0.315,2.676)	1.169803317140139	1.245(-0.276,2.788)	1.244748332036671
95	1	93	Sweden	-0.192(-0.995,0.616)	-0.192489	1.277(0.644,1.914)	1.277004997622444	1.294(0.661,1.931)	1.294106871452216
202	1	94	Switzerland	-4.899(-5.389,-4.406)	-4.89877	-2.007(-2.656,-1.355)	-2.00743	-1.987(-2.636,-1.332)	-1.98657
6	1	153	Syrian Arab Republic	1.307(0.829,1.787)	1.306946755517524	3.770(2.766,4.784)	3.770218070696818	3.788(2.779,4.806)	3.787600641757405
156	1	8	Taiwan (Province of China)	-1.459(-2.057,-0.856)	-1.45851	0.062(-1.224,1.364)	0.0615613715348573	0.086(-1.206,1.396)	0.08644641236910111
186	1	39	Tajikistan	-1.742(-2.286,-1.194)	-1.74199	-1.097(-2.323,0.144)	-1.09727	-1.046(-2.301,0.226)	-1.04554
149	1	18	Thailand	-2.147(-2.453,-1.840)	-2.14716	0.130(-0.615,0.881)	0.1303222644598589	0.189(-0.574,0.958)	0.1888644091640357
72	1	19	Timor-Leste	-0.423(-0.818,-0.027)	-0.423355	1.499(0.500,2.509)	1.499489812604349	1.630(0.584,2.688)	1.630356788548193
151	1	218	Togo	-0.776(-1.209,-0.342)	-0.776183	0.083(-0.312,0.480)	0.0830955042808057	0.168(-0.270,0.608)	0.1681881717537692
10	1	413	Tokelau	1.429(0.669,2.195)	1.428743345010575	3.315(2.550,4.086)	3.315085893426462	3.390(2.608,4.178)	3.389828093513381
48	1	29	Tonga	1.122(0.496,1.753)	1.122323952255555	2.076(1.769,2.385)	2.076313019932696	2.109(1.780,2.439)	2.109027863738122
42	1	119	Trinidad and Tobago	0.327(-0.055,0.710)	0.3269933449369988	2.185(1.256,3.123)	2.185240222038387	2.243(1.289,3.207)	2.243226143835142
62	1	154	Tunisia	-0.174(-0.884,0.540)	-0.17435	1.800(0.560,3.056)	1.800367457524299	1.818(0.574,3.077)	1.817713113540065
77	1	155	Türkiye	-1.685(-1.882,-1.486)	-1.68452	1.453(0.769,2.143)	1.453240158464841	1.492(0.803,2.187)	1.492388181027882
168	1	40	Turkmenistan	-1.858(-2.405,-1.307)	-1.8575	-0.356(-1.206,0.500)	-0.356439	-0.305(-1.172,0.569)	-0.305175
68	1	416	Tuvalu	-0.035(-0.506,0.438)	-0.0352953	1.604(1.224,1.985)	1.603992898352047	1.704(1.285,2.125)	1.703854643725822
11	1	190	Uganda	1.824(1.264,2.387)	1.824016579889443	3.198(2.068,4.340)	3.197692519943063	3.338(2.143,4.547)	3.337789330965912
178	1	63	Ukraine	-1.604(-1.769,-1.439)	-1.60407	-0.691(-1.508,0.132)	-0.691093	-0.670(-1.505,0.172)	-0.670004
89	1	156	United Arab Emirates	-0.699(-1.249,-0.145)	-0.69861	1.311(0.240,2.393)	1.310699207651767	1.324(0.249,2.411)	1.324112475882488
175	1	95	United Kingdom	-2.259(-2.645,-1.872)	-2.25901	-0.639(-0.988,-0.288)	-0.638642	-0.619(-0.968,-0.268)	-0.618823
81	1	189	United Republic of Tanzania	0.247(-0.409,0.907)	0.246752369546055	1.349(0.092,2.622)	1.34921198585003	1.462(0.146,2.795)	1.462051051430246
126	1	102	United States of America	-0.047(-0.164,0.071)	-0.0469752	0.713(0.377,1.050)	0.7126476989514741	0.720(0.381,1.060)	0.7199921045341062
25	1	422	United States Virgin Islands	1.632(0.608,2.667)	1.632242432115083	2.721(2.054,3.392)	2.72050485591524	2.753(2.088,3.423)	2.753449436071209
92	1	99	Uruguay	-0.479(-0.799,-0.158)	-0.478898	1.263(0.752,1.776)	1.262631264265779	1.304(0.781,1.830)	1.30400360675893
18	1	41	Uzbekistan	1.851(1.443,2.261)	1.851381399305119	3.024(2.103,3.953)	3.023504251464759	3.057(2.117,4.005)	3.056789644814639
96	1	30	Vanuatu	0.683(0.123,1.247)	0.6830916440549339	1.248(0.957,1.540)	1.247739158700112	1.282(0.945,1.620)	1.28212358539721
7	1	133	Venezuela (Bolivarian Republic of)	1.785(1.350,2.222)	1.784715565468442	3.678(3.340,4.017)	3.678232737008424	3.737(3.381,4.094)	3.737229357337357
3	1	20	Viet Nam	1.658(1.259,2.060)	1.658360508601442	4.319(3.069,5.585)	4.319160542716638	4.385(3.112,5.673)	4.385051741235624
4	1	157	Yemen	2.398(1.879,2.919)	2.397964850686329	4.138(3.088,5.199)	4.138354113117448	4.180(3.119,5.252)	4.179968943097245
16	1	191	Zambia	1.411(0.541,2.288)	1.410910127596576	2.958(1.488,4.448)	2.957571830366312	3.132(1.589,4.697)	3.131582286741619
21	1	198	Zimbabwe	3.433(2.506,4.369)	3.433401285174886	2.936(1.465,4.427)	2.935606797998314	2.929(1.409,4.472)	2.928857102661553
