# Supplementary material for: Global, regional, and national burden of Pediatric and adolescent thyroid cancer from 1990 to 2021: a statistical analysis of prevalence, incidence, and DALYs
Source: Front Oncol. 2025 Jul 29;15:1630648. doi: 10.3389/fonc.2025.1630648 (PMC12340228; doi:10.3389/fonc.2025.1630648)
Supplement: Supplementary file 1 [file DataSheet1.zip › Additional files/Additional file2(TableS1-S15)/TableS4. Prevalence of Thyroid Cancer in Children and Adolescents in age patterns at the Global Level From 1990 to 2021.xlsx]

## Sheet: TableS4. Prevalence of Thyroid 
TableS4. Prevalence of Thyroid Cancer in Children and Adolescents in age patterns at the Global Level From 1990 to 2021
	measure_name	location_name	sex_name	age_name	cause_name	metric_name	year	val	upper	lower
1	Prevalence	Global	Both	5-9 years	Thyroid cancer	Rate	1990	0.8826299735199999	1.02408	0.741934
2	Prevalence	Global	Both	5-9 years	Thyroid cancer	Rate	1991	0.891461	1.02934	0.744707
3	Prevalence	Global	Both	5-9 years	Thyroid cancer	Rate	1992	0.897431	1.03465	0.745672
4	Prevalence	Global	Both	5-9 years	Thyroid cancer	Rate	1993	0.891813	1.02814	0.739557
5	Prevalence	Global	Both	5-9 years	Thyroid cancer	Rate	1994	0.896973	1.02947	0.741119
6	Prevalence	Global	Both	5-9 years	Thyroid cancer	Rate	1995	0.900565	1.02358	0.748235
7	Prevalence	Global	Both	5-9 years	Thyroid cancer	Rate	1996	0.895642	1.00998	0.750851
8	Prevalence	Global	Both	5-9 years	Thyroid cancer	Rate	1997	0.875028	0.992791	0.745488
9	Prevalence	Global	Both	5-9 years	Thyroid cancer	Rate	1998	0.856973	0.976589	0.739293
10	Prevalence	Global	Both	5-9 years	Thyroid cancer	Rate	1999	0.8359921692000001	0.950123	0.732902
11	Prevalence	Global	Both	5-9 years	Thyroid cancer	Rate	2000	0.809197	0.924601	0.713878
12	Prevalence	Global	Both	5-9 years	Thyroid cancer	Rate	2001	0.800087	0.915231	0.7164230347299999
13	Prevalence	Global	Both	5-9 years	Thyroid cancer	Rate	2002	0.7934816300900001	0.8976210757299999	0.7262488755200001
14	Prevalence	Global	Both	5-9 years	Thyroid cancer	Rate	2003	0.7898490918300001	0.882379	0.723921
15	Prevalence	Global	Both	5-9 years	Thyroid cancer	Rate	2004	0.7981791237700001	0.884299	0.73074
16	Prevalence	Global	Both	5-9 years	Thyroid cancer	Rate	2005	0.8229228747399999	0.905906	0.7505048777000001
17	Prevalence	Global	Both	5-9 years	Thyroid cancer	Rate	2006	0.832457	0.914554	0.7557688236200001
18	Prevalence	Global	Both	5-9 years	Thyroid cancer	Rate	2007	0.834876	0.916074	0.753162
19	Prevalence	Global	Both	5-9 years	Thyroid cancer	Rate	2008	0.875508	0.957371	0.783956
20	Prevalence	Global	Both	5-9 years	Thyroid cancer	Rate	2009	0.915344	0.995102	0.8145575044700001
21	Prevalence	Global	Both	5-9 years	Thyroid cancer	Rate	2010	0.923492	1.01669	0.809847
22	Prevalence	Global	Both	5-9 years	Thyroid cancer	Rate	2011	0.939671	1.04039	0.817155
23	Prevalence	Global	Both	5-9 years	Thyroid cancer	Rate	2012	0.962577	1.06755	0.830421
24	Prevalence	Global	Both	5-9 years	Thyroid cancer	Rate	2013	0.980497	1.09385	0.83343
25	Prevalence	Global	Both	5-9 years	Thyroid cancer	Rate	2014	0.969689	1.09454	0.8182247913899999
26	Prevalence	Global	Both	5-9 years	Thyroid cancer	Rate	2015	0.951693	1.0812	0.7992409748699999
27	Prevalence	Global	Both	5-9 years	Thyroid cancer	Rate	2016	0.945804	1.09116	0.792734
28	Prevalence	Global	Both	5-9 years	Thyroid cancer	Rate	2017	0.943606	1.11007	0.7867
29	Prevalence	Global	Both	5-9 years	Thyroid cancer	Rate	2018	0.937356	1.12524	0.7833301780699999
30	Prevalence	Global	Both	5-9 years	Thyroid cancer	Rate	2019	0.928338	1.1277	0.768849
31	Prevalence	Global	Both	5-9 years	Thyroid cancer	Rate	2020	0.8834752671199999	1.09656	0.71773
32	Prevalence	Global	Both	5-9 years	Thyroid cancer	Rate	2021	0.873584	1.09119	0.698162
33	Prevalence	Global	Both	10-14 years	Thyroid cancer	Rate	1990	1.47344	1.64605	1.27324
34	Prevalence	Global	Both	10-14 years	Thyroid cancer	Rate	1991	1.48948	1.64894	1.30185
35	Prevalence	Global	Both	10-14 years	Thyroid cancer	Rate	1992	1.51794	1.69531	1.31735
36	Prevalence	Global	Both	10-14 years	Thyroid cancer	Rate	1993	1.53106	1.69645	1.33524
37	Prevalence	Global	Both	10-14 years	Thyroid cancer	Rate	1994	1.55122	1.7269	1.35378
38	Prevalence	Global	Both	10-14 years	Thyroid cancer	Rate	1995	1.58264	1.74698	1.38631
39	Prevalence	Global	Both	10-14 years	Thyroid cancer	Rate	1996	1.59473	1.76403	1.40673
40	Prevalence	Global	Both	10-14 years	Thyroid cancer	Rate	1997	1.58884	1.76666	1.39443
41	Prevalence	Global	Both	10-14 years	Thyroid cancer	Rate	1998	1.59139	1.75941	1.39562
42	Prevalence	Global	Both	10-14 years	Thyroid cancer	Rate	1999	1.6057	1.7827	1.42077
43	Prevalence	Global	Both	10-14 years	Thyroid cancer	Rate	2000	1.60745	1.78512	1.42067
44	Prevalence	Global	Both	10-14 years	Thyroid cancer	Rate	2001	1.6037	1.79146	1.42109
45	Prevalence	Global	Both	10-14 years	Thyroid cancer	Rate	2002	1.60503	1.79144	1.44336
46	Prevalence	Global	Both	10-14 years	Thyroid cancer	Rate	2003	1.60583	1.80089	1.44746
47	Prevalence	Global	Both	10-14 years	Thyroid cancer	Rate	2004	1.62202	1.82484	1.46355
48	Prevalence	Global	Both	10-14 years	Thyroid cancer	Rate	2005	1.67463	1.85413	1.48279
49	Prevalence	Global	Both	10-14 years	Thyroid cancer	Rate	2006	1.70434	1.8855	1.49685
50	Prevalence	Global	Both	10-14 years	Thyroid cancer	Rate	2007	1.72709	1.91331	1.50482
51	Prevalence	Global	Both	10-14 years	Thyroid cancer	Rate	2008	1.76679	1.94594	1.52043
52	Prevalence	Global	Both	10-14 years	Thyroid cancer	Rate	2009	1.85898	2.03178	1.59182
53	Prevalence	Global	Both	10-14 years	Thyroid cancer	Rate	2010	1.91023	2.09832	1.60755
54	Prevalence	Global	Both	10-14 years	Thyroid cancer	Rate	2011	1.90947	2.09988	1.60708
55	Prevalence	Global	Both	10-14 years	Thyroid cancer	Rate	2012	1.87047	2.058	1.57763
56	Prevalence	Global	Both	10-14 years	Thyroid cancer	Rate	2013	1.8909	2.09594	1.5864
57	Prevalence	Global	Both	10-14 years	Thyroid cancer	Rate	2014	1.90939	2.1071	1.61368
58	Prevalence	Global	Both	10-14 years	Thyroid cancer	Rate	2015	1.90798	2.10383	1.59742
59	Prevalence	Global	Both	10-14 years	Thyroid cancer	Rate	2016	1.90616	2.13176	1.60011
60	Prevalence	Global	Both	10-14 years	Thyroid cancer	Rate	2017	1.91985	2.17813	1.60359
61	Prevalence	Global	Both	10-14 years	Thyroid cancer	Rate	2018	1.9298	2.2142	1.59202
62	Prevalence	Global	Both	10-14 years	Thyroid cancer	Rate	2019	1.93849	2.24377	1.6058
63	Prevalence	Global	Both	10-14 years	Thyroid cancer	Rate	2020	1.91006	2.24468	1.56987
64	Prevalence	Global	Both	10-14 years	Thyroid cancer	Rate	2021	1.88967	2.2254	1.52622
65	Prevalence	Global	Both	15-19 years	Thyroid cancer	Rate	1990	2.58559	3.0408	2.2991
66	Prevalence	Global	Both	15-19 years	Thyroid cancer	Rate	1991	2.63303	3.08269	2.33835
67	Prevalence	Global	Both	15-19 years	Thyroid cancer	Rate	1992	2.70476	3.17048	2.40191
68	Prevalence	Global	Both	15-19 years	Thyroid cancer	Rate	1993	2.77047	3.24977	2.46994
69	Prevalence	Global	Both	15-19 years	Thyroid cancer	Rate	1994	2.84388	3.31209	2.53358
70	Prevalence	Global	Both	15-19 years	Thyroid cancer	Rate	1995	2.906	3.36307	2.6099
71	Prevalence	Global	Both	15-19 years	Thyroid cancer	Rate	1996	2.9632	3.45429	2.65835
72	Prevalence	Global	Both	15-19 years	Thyroid cancer	Rate	1997	3.01088	3.48641	2.6812
73	Prevalence	Global	Both	15-19 years	Thyroid cancer	Rate	1998	3.05519	3.53744	2.73596
74	Prevalence	Global	Both	15-19 years	Thyroid cancer	Rate	1999	3.13948	3.60476	2.79937
75	Prevalence	Global	Both	15-19 years	Thyroid cancer	Rate	2000	3.18429	3.65095	2.81973
76	Prevalence	Global	Both	15-19 years	Thyroid cancer	Rate	2001	3.16351	3.64167	2.8066
77	Prevalence	Global	Both	15-19 years	Thyroid cancer	Rate	2002	3.15959	3.63512	2.80328
78	Prevalence	Global	Both	15-19 years	Thyroid cancer	Rate	2003	3.19385	3.6834	2.82553
79	Prevalence	Global	Both	15-19 years	Thyroid cancer	Rate	2004	3.26163	3.76531	2.91387
80	Prevalence	Global	Both	15-19 years	Thyroid cancer	Rate	2005	3.36097	3.86901	3.02004
81	Prevalence	Global	Both	15-19 years	Thyroid cancer	Rate	2006	3.41673	3.93142	3.01603
82	Prevalence	Global	Both	15-19 years	Thyroid cancer	Rate	2007	3.49624	4.05099	3.09598
83	Prevalence	Global	Both	15-19 years	Thyroid cancer	Rate	2008	3.62	4.20228	3.17691
84	Prevalence	Global	Both	15-19 years	Thyroid cancer	Rate	2009	3.71726	4.317219472640001	3.24715
85	Prevalence	Global	Both	15-19 years	Thyroid cancer	Rate	2010	3.79565	4.41796	3.27834
86	Prevalence	Global	Both	15-19 years	Thyroid cancer	Rate	2011	3.86528	4.512840662509999	3.31591
87	Prevalence	Global	Both	15-19 years	Thyroid cancer	Rate	2012	3.84458	4.60888	3.30196
88	Prevalence	Global	Both	15-19 years	Thyroid cancer	Rate	2013	3.87044	4.72298	3.31327
89	Prevalence	Global	Both	15-19 years	Thyroid cancer	Rate	2014	3.91594	4.80301	3.32322
90	Prevalence	Global	Both	15-19 years	Thyroid cancer	Rate	2015	3.92359	4.93262	3.2914
91	Prevalence	Global	Both	15-19 years	Thyroid cancer	Rate	2016	3.95453	5.00305	3.30839
92	Prevalence	Global	Both	15-19 years	Thyroid cancer	Rate	2017	3.97908	5.07262	3.31325
93	Prevalence	Global	Both	15-19 years	Thyroid cancer	Rate	2018	3.92935	5.13904	3.22355
94	Prevalence	Global	Both	15-19 years	Thyroid cancer	Rate	2019	3.93325	5.32205	3.22833
95	Prevalence	Global	Both	15-19 years	Thyroid cancer	Rate	2020	4.04284	5.474829027959999	3.24045
96	Prevalence	Global	Both	15-19 years	Thyroid cancer	Rate	2021	4.11368	5.49396	3.32497
97	Prevalence	Global	Both	20-24 years	Thyroid cancer	Rate	1990	4.19785	4.90144	3.66712
98	Prevalence	Global	Both	20-24 years	Thyroid cancer	Rate	1991	4.28036	5.03398	3.72485
99	Prevalence	Global	Both	20-24 years	Thyroid cancer	Rate	1992	4.41569	5.17003	3.82744
100	Prevalence	Global	Both	20-24 years	Thyroid cancer	Rate	1993	4.52779	5.26364	3.96094
101	Prevalence	Global	Both	20-24 years	Thyroid cancer	Rate	1994	4.660490657990001	5.47557	4.08175
102	Prevalence	Global	Both	20-24 years	Thyroid cancer	Rate	1995	4.82207	5.59088	4.22359
103	Prevalence	Global	Both	20-24 years	Thyroid cancer	Rate	1996	4.94922	5.723117326460001	4.34135
104	Prevalence	Global	Both	20-24 years	Thyroid cancer	Rate	1997	5.06694	5.79528	4.43627
105	Prevalence	Global	Both	20-24 years	Thyroid cancer	Rate	1998	5.26173	6.02038	4.6119
106	Prevalence	Global	Both	20-24 years	Thyroid cancer	Rate	1999	5.48653	6.2175	4.798656926710001
107	Prevalence	Global	Both	20-24 years	Thyroid cancer	Rate	2000	5.65062	6.4164	4.90324
108	Prevalence	Global	Both	20-24 years	Thyroid cancer	Rate	2001	5.667095500929999	6.5115	4.9844
109	Prevalence	Global	Both	20-24 years	Thyroid cancer	Rate	2002	5.74285	6.65631	5.04725
110	Prevalence	Global	Both	20-24 years	Thyroid cancer	Rate	2003	5.79857	6.75162	5.07947
111	Prevalence	Global	Both	20-24 years	Thyroid cancer	Rate	2004	5.94787	6.953	5.22566
112	Prevalence	Global	Both	20-24 years	Thyroid cancer	Rate	2005	6.15094	7.190210597239999	5.40736
113	Prevalence	Global	Both	20-24 years	Thyroid cancer	Rate	2006	6.301153028640001	7.3337	5.54341
114	Prevalence	Global	Both	20-24 years	Thyroid cancer	Rate	2007	6.48806	7.58477	5.68683
115	Prevalence	Global	Both	20-24 years	Thyroid cancer	Rate	2008	6.645252177960001	7.78439	5.79276
116	Prevalence	Global	Both	20-24 years	Thyroid cancer	Rate	2009	6.809160880439999	7.91782	5.85253
117	Prevalence	Global	Both	20-24 years	Thyroid cancer	Rate	2010	6.985539019729999	8.201418266760001	5.9766
118	Prevalence	Global	Both	20-24 years	Thyroid cancer	Rate	2011	7.09789	8.401707046950001	6.06323
119	Prevalence	Global	Both	20-24 years	Thyroid cancer	Rate	2012	7.15923	8.56349	6.07445
120	Prevalence	Global	Both	20-24 years	Thyroid cancer	Rate	2013	7.24336	8.66988	6.15575
121	Prevalence	Global	Both	20-24 years	Thyroid cancer	Rate	2014	7.29006	9.08105	6.118865044880001
122	Prevalence	Global	Both	20-24 years	Thyroid cancer	Rate	2015	7.344818464009999	9.44687	6.11771
123	Prevalence	Global	Both	20-24 years	Thyroid cancer	Rate	2016	7.4881	9.59599	6.19766
124	Prevalence	Global	Both	20-24 years	Thyroid cancer	Rate	2017	7.486593500380001	9.58606	6.25565
125	Prevalence	Global	Both	20-24 years	Thyroid cancer	Rate	2018	7.47518	9.88313	6.205435252069999
126	Prevalence	Global	Both	20-24 years	Thyroid cancer	Rate	2019	7.54743	10.0959	6.245854840960001
127	Prevalence	Global	Both	20-24 years	Thyroid cancer	Rate	2020	7.71276	10.5308	6.29435
128	Prevalence	Global	Both	20-24 years	Thyroid cancer	Rate	2021	7.87816	10.532	6.44113
