# Supplementary material for: Global, regional, and national burden of Pediatric and adolescent thyroid cancer from 1990 to 2021: a statistical analysis of prevalence, incidence, and DALYs
Source: Front Oncol. 2025 Jul 29;15:1630648. doi: 10.3389/fonc.2025.1630648 (PMC12340228; doi:10.3389/fonc.2025.1630648)
Supplement: Supplementary file 1 [file DataSheet1.zip › Additional files/Additional file2(TableS1-S15)/TableS5. Incidence of Thyroid Cancer in Children and Adolescents in age patterns at the Global Level From 1990 to 2021.xlsx]

## Sheet: TableS5. Incidence of Thyroid C
TableS5. Incidence of Thyroid Cancer in Children and Adolescents in age patterns at the Global Level From 1990 to 2021
	measure_name	location_name	sex_name	age_name	cause_name	metric_name	year	val	upper	lower
1	Incidence	Global	Both	5-9 years	Thyroid cancer	Number	1990	578.669595660319	672.767800460076	487.6262404190888
2	Incidence	Global	Both	5-9 years	Thyroid cancer	Number	1991	593.4233465850234	683.7257581776338	496.8602152026853
3	Incidence	Global	Both	5-9 years	Thyroid cancer	Number	1992	605.6865627483451	698.5491110641133	503.4211152317024
4	Incidence	Global	Both	5-9 years	Thyroid cancer	Number	1993	608.6030436258719	703.0899526767658	504.3524301151257
5	Incidence	Global	Both	5-9 years	Thyroid cancer	Number	1994	616.7088487185578	707.7454271373931	509.7515754605456
6	Incidence	Global	Both	5-9 years	Thyroid cancer	Number	1995	621.1933650945223	707.0686269339582	516.0018240827872
7	Incidence	Global	Both	5-9 years	Thyroid cancer	Number	1996	617.2673350738935	699.0115358153898	517.9746820301117
8	Incidence	Global	Both	5-9 years	Thyroid cancer	Number	1997	600.6661188795397	680.2154754344601	511.0111513133428
9	Incidence	Global	Both	5-9 years	Thyroid cancer	Number	1998	584.8708312885724	667.5288604130335	502.5979682622356
10	Incidence	Global	Both	5-9 years	Thyroid cancer	Number	1999	566.3855101576064	644.1027135825293	495.3695073727994
11	Incidence	Global	Both	5-9 years	Thyroid cancer	Number	2000	544.2751110838518	621.2891663477858	479.6063782075812
12	Incidence	Global	Both	5-9 years	Thyroid cancer	Number	2001	535.5729200128718	613.802710067613	478.5784020109441
13	Incidence	Global	Both	5-9 years	Thyroid cancer	Number	2002	529.7067450540612	601.3552068946741	483.3455970995095
14	Incidence	Global	Both	5-9 years	Thyroid cancer	Number	2003	526.7281213194616	588.0396976358137	482.5636753956719
15	Incidence	Global	Both	5-9 years	Thyroid cancer	Number	2004	532.2180514617718	590.506508493474	486.6117064771652
16	Incidence	Global	Both	5-9 years	Thyroid cancer	Number	2005	549.0270015107084	604.3846553226523	499.7728084170964
17	Incidence	Global	Both	5-9 years	Thyroid cancer	Number	2006	556.2717301307318	610.5922308774727	504.1241873563413
18	Incidence	Global	Both	5-9 years	Thyroid cancer	Number	2007	559.5795324026433	612.8148323057098	503.6544699980238
19	Incidence	Global	Both	5-9 years	Thyroid cancer	Number	2008	589.4109709783115	643.0114694141935	526.763540443288
20	Incidence	Global	Both	5-9 years	Thyroid cancer	Number	2009	619.9629956592563	674.4529084966659	551.1440201364007
21	Incidence	Global	Both	5-9 years	Thyroid cancer	Number	2010	630.4853941752457	694.408293697391	553.2710067883559
22	Incidence	Global	Both	5-9 years	Thyroid cancer	Number	2011	647.9110573591981	716.7109754921773	561.9386271277688
23	Incidence	Global	Both	5-9 years	Thyroid cancer	Number	2012	671.8495397832139	745.3385000782205	579.3839669816928
24	Incidence	Global	Both	5-9 years	Thyroid cancer	Number	2013	693.6384276501822	774.7043144206197	589.8442338945761
25	Incidence	Global	Both	5-9 years	Thyroid cancer	Number	2014	695.4094856340707	784.4491068339669	586.3326284569467
26	Incidence	Global	Both	5-9 years	Thyroid cancer	Number	2015	690.8123816447661	785.8123784057012	579.8997352579968
27	Incidence	Global	Both	5-9 years	Thyroid cancer	Number	2016	692.7374714702195	799.2133000023936	579.3942330956747
28	Incidence	Global	Both	5-9 years	Thyroid cancer	Number	2017	696.2398987676703	820.1115648751171	579.4700338769037
29	Incidence	Global	Both	5-9 years	Thyroid cancer	Number	2018	696.4281897908708	836.6224832420892	581.5668930188783
30	Incidence	Global	Both	5-9 years	Thyroid cancer	Number	2019	694.3284439498333	843.2185386139022	574.4431121056355
31	Incidence	Global	Both	5-9 years	Thyroid cancer	Number	2020	666.0870761938875	826.519673673043	540.4728911966963
32	Incidence	Global	Both	5-9 years	Thyroid cancer	Number	2021	664.5257867897659	829.6060227487326	530.2462612497674
33	Incidence	Global	Both	10-14 years	Thyroid cancer	Number	1990	888.2755412382587	993.4364680401866	766.9220900878402
34	Incidence	Global	Both	10-14 years	Thyroid cancer	Number	1991	908.0160611069124	1007.107729031608	793.8668936722195
35	Incidence	Global	Both	10-14 years	Thyroid cancer	Number	1992	937.4377301285916	1047.266229420984	813.4593123005707
36	Incidence	Global	Both	10-14 years	Thyroid cancer	Number	1993	960.0426274310018	1064.306433684428	836.7867803542783
37	Incidence	Global	Both	10-14 years	Thyroid cancer	Number	1994	989.1363193850624	1099.911641313012	862.6393638573627
38	Incidence	Global	Both	10-14 years	Thyroid cancer	Number	1995	1027.005431134303	1132.952988019393	899.8657689899969
39	Incidence	Global	Both	10-14 years	Thyroid cancer	Number	1996	1054.748496463976	1167.250719987437	930.9569203688288
40	Incidence	Global	Both	10-14 years	Thyroid cancer	Number	1997	1070.393707322713	1192.088323676434	940.0947721975195
41	Incidence	Global	Both	10-14 years	Thyroid cancer	Number	1998	1089.110966225585	1202.983585254224	956.0012764094918
42	Incidence	Global	Both	10-14 years	Thyroid cancer	Number	1999	1111.923058168573	1235.8211164625	983.0239412109624
43	Incidence	Global	Both	10-14 years	Thyroid cancer	Number	2000	1120.633026756675	1244.528368909373	990.0477133473964
44	Incidence	Global	Both	10-14 years	Thyroid cancer	Number	2001	1118.768415787742	1252.504685295299	991.1252959052896
45	Incidence	Global	Both	10-14 years	Thyroid cancer	Number	2002	1115.42141574699	1244.446975149202	1003.115763362852
46	Incidence	Global	Both	10-14 years	Thyroid cancer	Number	2003	1109.081860583832	1242.672279918415	998.9245165188528
47	Incidence	Global	Both	10-14 years	Thyroid cancer	Number	2004	1112.054080761511	1249.671182877379	1002.623513508146
48	Incidence	Global	Both	10-14 years	Thyroid cancer	Number	2005	1139.45072985146	1261.349768862212	1008.270683709153
49	Incidence	Global	Both	10-14 years	Thyroid cancer	Number	2006	1152.984992988599	1275.774611881074	1011.920624865478
50	Incidence	Global	Both	10-14 years	Thyroid cancer	Number	2007	1163.990945945548	1287.82995055111	1013.91251634293
51	Incidence	Global	Both	10-14 years	Thyroid cancer	Number	2008	1187.878461543803	1308.694567801439	1022.070680197459
52	Incidence	Global	Both	10-14 years	Thyroid cancer	Number	2009	1247.689757586858	1362.062614013957	1066.999858193496
53	Incidence	Global	Both	10-14 years	Thyroid cancer	Number	2010	1281.784201634118	1408.702789958441	1078.216635688105
54	Incidence	Global	Both	10-14 years	Thyroid cancer	Number	2011	1282.454294011899	1412.766866748796	1079.40989867698
55	Incidence	Global	Both	10-14 years	Thyroid cancer	Number	2012	1259.500314243561	1387.115650871697	1062.442013009736
56	Incidence	Global	Both	10-14 years	Thyroid cancer	Number	2013	1278.848356262193	1418.832510740691	1072.622013595489
57	Incidence	Global	Both	10-14 years	Thyroid cancer	Number	2014	1299.891651684799	1434.520730743019	1098.748768053018
58	Incidence	Global	Both	10-14 years	Thyroid cancer	Number	2015	1309.953773573747	1444.688611154673	1095.86183838226
59	Incidence	Global	Both	10-14 years	Thyroid cancer	Number	2016	1322.443469975144	1480.070950957942	1109.524018506026
60	Incidence	Global	Both	10-14 years	Thyroid cancer	Number	2017	1348.779338194988	1531.383931759082	1125.254145908085
61	Incidence	Global	Both	10-14 years	Thyroid cancer	Number	2018	1374.438142002903	1577.951379427727	1132.982763452714
62	Incidence	Global	Both	10-14 years	Thyroid cancer	Number	2019	1399.850914311491	1622.131590852878	1158.247469877262
63	Incidence	Global	Both	10-14 years	Thyroid cancer	Number	2020	1395.662848668644	1641.192577113894	1146.40430264572
64	Incidence	Global	Both	10-14 years	Thyroid cancer	Number	2021	1393.637598913363	1642.726261228224	1124.97736639661
65	Incidence	Global	Both	15-19 years	Thyroid cancer	Number	1990	1514.454246788501	1780.463041019691	1346.410142997288
66	Incidence	Global	Both	15-19 years	Thyroid cancer	Number	1991	1538.361249689361	1799.08259292028	1365.961653574439
67	Incidence	Global	Both	15-19 years	Thyroid cancer	Number	1992	1575.64056657563	1845.568559608712	1399.334919297921
68	Incidence	Global	Both	15-19 years	Thyroid cancer	Number	1993	1612.844818214813	1890.302864798685	1437.544360521811
69	Incidence	Global	Both	15-19 years	Thyroid cancer	Number	1994	1661.353677008507	1935.922036645804	1480.442447541101
70	Incidence	Global	Both	15-19 years	Thyroid cancer	Number	1995	1709.44428893808	1975.995383619148	1535.798720840699
71	Incidence	Global	Both	15-19 years	Thyroid cancer	Number	1996	1762.611291130746	2055.635863950475	1582.473602661214
72	Incidence	Global	Both	15-19 years	Thyroid cancer	Number	1997	1815.946113854831	2104.993721192671	1618.574002783145
73	Incidence	Global	Both	15-19 years	Thyroid cancer	Number	1998	1873.156149088054	2169.372001839611	1679.048326743384
74	Incidence	Global	Both	15-19 years	Thyroid cancer	Number	1999	1960.853821255394	2254.28308656787	1749.001610675365
75	Incidence	Global	Both	15-19 years	Thyroid cancer	Number	2000	2029.747102137071	2326.98132864136	1797.654314338416
76	Incidence	Global	Both	15-19 years	Thyroid cancer	Number	2001	2061.52094832811	2373.676373898262	1829.839486399225
77	Incidence	Global	Both	15-19 years	Thyroid cancer	Number	2002	2104.211910953504	2419.269209437676	1867.640614321191
78	Incidence	Global	Both	15-19 years	Thyroid cancer	Number	2003	2168.167371702701	2501.163929665297	1918.064431762419
79	Incidence	Global	Both	15-19 years	Thyroid cancer	Number	2004	2246.400095107557	2593.399734029676	2008.179722932281
80	Incidence	Global	Both	15-19 years	Thyroid cancer	Number	2005	2335.24178178611	2690.547212387435	2098.225911398184
81	Incidence	Global	Both	15-19 years	Thyroid cancer	Number	2006	2378.33344285273	2737.374668474948	2099.05738676005
82	Incidence	Global	Both	15-19 years	Thyroid cancer	Number	2007	2426.189409160256	2807.980872963814	2149.242253253774
83	Incidence	Global	Both	15-19 years	Thyroid cancer	Number	2008	2497.169801413484	2898.798525671385	2190.308702406892
84	Incidence	Global	Both	15-19 years	Thyroid cancer	Number	2009	2544.762373538385	2956.268602852263	2222.615219562083
85	Incidence	Global	Both	15-19 years	Thyroid cancer	Number	2010	2577.343845539078	3002.036918509409	2224.985046733515
86	Incidence	Global	Both	15-19 years	Thyroid cancer	Number	2011	2607.847654649348	3044.265160578662	2238.714722619394
87	Incidence	Global	Both	15-19 years	Thyroid cancer	Number	2012	2583.538683867806	3098.536904934514	2217.42267220607
88	Incidence	Global	Both	15-19 years	Thyroid cancer	Number	2013	2595.183675842021	3168.144057626622	2220.507174732359
89	Incidence	Global	Both	15-19 years	Thyroid cancer	Number	2014	2622.565328685007	3217.294894362083	2222.288233955008
90	Incidence	Global	Both	15-19 years	Thyroid cancer	Number	2015	2628.348382474001	3312.312898302914	2204.899234274932
91	Incidence	Global	Both	15-19 years	Thyroid cancer	Number	2016	2652.1358649222	3359.377699415018	2217.255841482968
92	Incidence	Global	Both	15-19 years	Thyroid cancer	Number	2017	2675.077482220164	3409.656077739208	2224.130255183769
93	Incidence	Global	Both	15-19 years	Thyroid cancer	Number	2018	2652.323742058089	3472.358124276951	2173.338785769983
94	Incidence	Global	Both	15-19 years	Thyroid cancer	Number	2019	2671.126167968274	3615.655767885225	2190.132799151153
95	Incidence	Global	Both	15-19 years	Thyroid cancer	Number	2020	2767.796823373745	3748.176346845146	2216.646587586172
96	Incidence	Global	Both	15-19 years	Thyroid cancer	Number	2021	2847.806012128968	3807.820063818721	2300.653822355884
97	Incidence	Global	Both	20-24 years	Thyroid cancer	Number	1990	2336.912320765178	2733.941479874311	2039.788278918269
98	Incidence	Global	Both	20-24 years	Thyroid cancer	Number	1991	2405.285886857314	2829.593119923788	2091.853329444864
99	Incidence	Global	Both	20-24 years	Thyroid cancer	Number	1992	2497.215499754763	2923.222036885781	2168.256885750709
100	Incidence	Global	Both	20-24 years	Thyroid cancer	Number	1993	2571.410273963801	2987.917520643557	2251.232250245221
101	Incidence	Global	Both	20-24 years	Thyroid cancer	Number	1994	2652.230906517278	3117.736468917245	2320.355703415638
102	Incidence	Global	Both	20-24 years	Thyroid cancer	Number	1995	2741.183995089936	3180.046678822875	2397.548866312533
103	Incidence	Global	Both	20-24 years	Thyroid cancer	Number	1996	2808.684480439433	3251.9117604639	2460.431660922257
104	Incidence	Global	Both	20-24 years	Thyroid cancer	Number	1997	2870.52287126583	3283.078698660877	2513.694802282951
105	Incidence	Global	Both	20-24 years	Thyroid cancer	Number	1998	2981.361513933269	3414.478509286177	2613.638808347887
106	Incidence	Global	Both	20-24 years	Thyroid cancer	Number	1999	3122.853217156113	3537.364471633292	2729.482632052946
107	Incidence	Global	Both	20-24 years	Thyroid cancer	Number	2000	3245.07298146609	3689.403152352989	2816.053942873685
108	Incidence	Global	Both	20-24 years	Thyroid cancer	Number	2001	3294.02874974936	3791.884296065376	2896.03071796532
109	Incidence	Global	Both	20-24 years	Thyroid cancer	Number	2002	3386.970722318624	3926.006752822947	2973.503132253843
110	Incidence	Global	Both	20-24 years	Thyroid cancer	Number	2003	3478.778239996993	4058.723812705384	3048.253245133747
111	Incidence	Global	Both	20-24 years	Thyroid cancer	Number	2004	3637.598464591476	4258.802079071826	3198.92068476198
112	Incidence	Global	Both	20-24 years	Thyroid cancer	Number	2005	3841.904840477416	4489.920208420213	3377.641590868496
113	Incidence	Global	Both	20-24 years	Thyroid cancer	Number	2006	4028.268233469961	4688.630979142377	3538.357213021647
114	Incidence	Global	Both	20-24 years	Thyroid cancer	Number	2007	4244.298817034323	4965.705247583801	3714.279114638063
115	Incidence	Global	Both	20-24 years	Thyroid cancer	Number	2008	4438.894382202556	5199.64348843784	3864.534885209208
116	Incidence	Global	Both	20-24 years	Thyroid cancer	Number	2009	4622.502993600755	5377.40406183998	3972.068291157909
117	Incidence	Global	Both	20-24 years	Thyroid cancer	Number	2010	4785.923383465244	5622.668844727239	4096.45171632007
118	Incidence	Global	Both	20-24 years	Thyroid cancer	Number	2011	4868.40078262003	5762.387651844918	4161.926192221553
119	Incidence	Global	Both	20-24 years	Thyroid cancer	Number	2012	4891.96217718666	5849.126747832641	4153.027074515166
120	Incidence	Global	Both	20-24 years	Thyroid cancer	Number	2013	4915.918244471111	5881.899186465886	4177.093093079246
121	Incidence	Global	Both	20-24 years	Thyroid cancer	Number	2014	4906.36006178699	6111.113881702129	4115.657501081784
122	Incidence	Global	Both	20-24 years	Thyroid cancer	Number	2015	4904.85851533048	6313.081733131561	4080.97337420495
123	Incidence	Global	Both	20-24 years	Thyroid cancer	Number	2016	4974.790225980501	6376.560117772727	4113.690980645037
124	Incidence	Global	Both	20-24 years	Thyroid cancer	Number	2017	4960.772719391136	6353.070332224188	4135.900607429214
125	Incidence	Global	Both	20-24 years	Thyroid cancer	Number	2018	4945.988060517519	6542.828097895976	4101.369770467169
126	Incidence	Global	Both	20-24 years	Thyroid cancer	Number	2019	4992.501077521886	6682.379061262365	4123.688576929981
127	Incidence	Global	Both	20-24 years	Thyroid cancer	Number	2020	5108.26827530223	6995.239798718972	4172.352919417671
128	Incidence	Global	Both	20-24 years	Thyroid cancer	Number	2021	5230.909755282552	6995.20485119065	4272.299734993663
