# Supplementary material for: Global, regional, and national burden of Pediatric and adolescent thyroid cancer from 1990 to 2021: a statistical analysis of prevalence, incidence, and DALYs
Source: Front Oncol. 2025 Jul 29;15:1630648. doi: 10.3389/fonc.2025.1630648 (PMC12340228; doi:10.3389/fonc.2025.1630648)
Supplement: Supplementary file 1 [file DataSheet1.zip › Additional files/Additional file2(TableS1-S15)/TableS6. DALYs of Thyroid Cancer in Children and Adolescents in age patterns at the Global Level From 1990 to 2021.xlsx]

## Sheet: TableS6. DALYs of Thyroid Cance
TableS6. DALYs of Thyroid Cancer in Children and Adolescents in age patterns at the Global Level From 1990 to 2021
	measure_name	location_name	sex_name	age_name	cause_name	metric_name	year	val	upper	lower
1	DALYs (Disability-Adjusted Life Years)	Global	Both	5-9 years	Thyroid cancer	Rate	1990	1.010308027274883	1.215459913443103	0.822842748616787
2	DALYs (Disability-Adjusted Life Years)	Global	Both	10-14 years	Thyroid cancer	Rate	1990	1.600425111420472	1.837131120296247	1.363681996523055
3	DALYs (Disability-Adjusted Life Years)	Global	Both	15-19 years	Thyroid cancer	Rate	1990	2.616169460281362	3.142987687675111	2.311021203806508
4	DALYs (Disability-Adjusted Life Years)	Global	Both	20-24 years	Thyroid cancer	Rate	1990	4.066452131964854	4.846203661131654	3.441121238786273
5	DALYs (Disability-Adjusted Life Years)	Global	Both	5-9 years	Thyroid cancer	Rate	1991	1.002929161715841	1.200230985989854	0.8144299797462637
6	DALYs (Disability-Adjusted Life Years)	Global	Both	10-14 years	Thyroid cancer	Rate	1991	1.594089034928142	1.800689224389117	1.36529678488468
7	DALYs (Disability-Adjusted Life Years)	Global	Both	15-19 years	Thyroid cancer	Rate	1991	2.637647212857735	3.125906857843201	2.335792682926187
8	DALYs (Disability-Adjusted Life Years)	Global	Both	20-24 years	Thyroid cancer	Rate	1991	4.089792320512399	4.900947350890391	3.472249792275405
9	DALYs (Disability-Adjusted Life Years)	Global	Both	5-9 years	Thyroid cancer	Rate	1992	0.9943431988663142	1.188754554224258	0.8045113568354403
10	DALYs (Disability-Adjusted Life Years)	Global	Both	10-14 years	Thyroid cancer	Rate	1992	1.594743597937026	1.823570965371428	1.37183048075429
11	DALYs (Disability-Adjusted Life Years)	Global	Both	15-19 years	Thyroid cancer	Rate	1992	2.670690042780015	3.228598872439075	2.33854466184762
12	DALYs (Disability-Adjusted Life Years)	Global	Both	20-24 years	Thyroid cancer	Rate	1992	4.150994854941063	4.976255330442398	3.525977643845887
13	DALYs (Disability-Adjusted Life Years)	Global	Both	5-9 years	Thyroid cancer	Rate	1993	0.9747267637321798	1.168896023278158	0.7957541742154572
14	DALYs (Disability-Adjusted Life Years)	Global	Both	10-14 years	Thyroid cancer	Rate	1993	1.580764099156054	1.797994079473954	1.357925766372535
15	DALYs (Disability-Adjusted Life Years)	Global	Both	15-19 years	Thyroid cancer	Rate	1993	2.702397148998706	3.253904605396698	2.362623789775421
16	DALYs (Disability-Adjusted Life Years)	Global	Both	20-24 years	Thyroid cancer	Rate	1993	4.18814451681863	5.011319530204502	3.564019858039444
17	DALYs (Disability-Adjusted Life Years)	Global	Both	5-9 years	Thyroid cancer	Rate	1994	0.9686472646268388	1.149491203921608	0.7859938972030314
18	DALYs (Disability-Adjusted Life Years)	Global	Both	10-14 years	Thyroid cancer	Rate	1994	1.570620869952048	1.788127739403796	1.353278241542485
19	DALYs (Disability-Adjusted Life Years)	Global	Both	15-19 years	Thyroid cancer	Rate	1994	2.742966998408396	3.266815051782527	2.409344058608399
20	DALYs (Disability-Adjusted Life Years)	Global	Both	20-24 years	Thyroid cancer	Rate	1994	4.253572508095567	5.176043265327103	3.64194211543233
21	DALYs (Disability-Adjusted Life Years)	Global	Both	5-9 years	Thyroid cancer	Rate	1995	0.9606567633721524	1.135023199924066	0.7764389003023842
22	DALYs (Disability-Adjusted Life Years)	Global	Both	10-14 years	Thyroid cancer	Rate	1995	1.580973182467884	1.791089134613685	1.371449600610817
23	DALYs (Disability-Adjusted Life Years)	Global	Both	15-19 years	Thyroid cancer	Rate	1995	2.75742965204859	3.262791853887788	2.431781669963178
24	DALYs (Disability-Adjusted Life Years)	Global	Both	20-24 years	Thyroid cancer	Rate	1995	4.335788425520553	5.218315368460088	3.672297218479287
25	DALYs (Disability-Adjusted Life Years)	Global	Both	5-9 years	Thyroid cancer	Rate	1996	0.942528415518343	1.112776498364294	0.7702412522391433
26	DALYs (Disability-Adjusted Life Years)	Global	Both	10-14 years	Thyroid cancer	Rate	1996	1.575869835134809	1.775385739120925	1.368142955290765
27	DALYs (Disability-Adjusted Life Years)	Global	Both	15-19 years	Thyroid cancer	Rate	1996	2.791076020330413	3.320849802315367	2.466240319553816
28	DALYs (Disability-Adjusted Life Years)	Global	Both	20-24 years	Thyroid cancer	Rate	1996	4.426727221703525	5.260117591515896	3.789729158986657
29	DALYs (Disability-Adjusted Life Years)	Global	Both	5-9 years	Thyroid cancer	Rate	1997	0.9103280500678158	1.075690505261365	0.7410706932610039
30	DALYs (Disability-Adjusted Life Years)	Global	Both	10-14 years	Thyroid cancer	Rate	1997	1.551359778827886	1.741187860462814	1.346073719817754
31	DALYs (Disability-Adjusted Life Years)	Global	Both	15-19 years	Thyroid cancer	Rate	1997	2.823435286164236	3.345999961229391	2.474638898316451
32	DALYs (Disability-Adjusted Life Years)	Global	Both	20-24 years	Thyroid cancer	Rate	1997	4.513536586952119	5.365775252382795	3.853074723097469
33	DALYs (Disability-Adjusted Life Years)	Global	Both	5-9 years	Thyroid cancer	Rate	1998	0.8909905542375096	1.042786633614403	0.730626107036132
34	DALYs (Disability-Adjusted Life Years)	Global	Both	10-14 years	Thyroid cancer	Rate	1998	1.538944791626363	1.727817519839351	1.324781686446221
35	DALYs (Disability-Adjusted Life Years)	Global	Both	15-19 years	Thyroid cancer	Rate	1998	2.844311440303043	3.331476337961458	2.496277740486853
36	DALYs (Disability-Adjusted Life Years)	Global	Both	20-24 years	Thyroid cancer	Rate	1998	4.634090360001791	5.416271108009044	3.974073683329906
37	DALYs (Disability-Adjusted Life Years)	Global	Both	5-9 years	Thyroid cancer	Rate	1999	0.8636765452627007	1.001806276765399	0.7169437103839985
38	DALYs (Disability-Adjusted Life Years)	Global	Both	10-14 years	Thyroid cancer	Rate	1999	1.550137670480983	1.755753494613212	1.344500663760994
39	DALYs (Disability-Adjusted Life Years)	Global	Both	15-19 years	Thyroid cancer	Rate	1999	2.896851548125291	3.369417073950986	2.53923230818683
40	DALYs (Disability-Adjusted Life Years)	Global	Both	20-24 years	Thyroid cancer	Rate	1999	4.773745234163565	5.566146315024907	4.053808336618402
41	DALYs (Disability-Adjusted Life Years)	Global	Both	5-9 years	Thyroid cancer	Rate	2000	0.8345287464830867	0.9662492857975208	0.7043105819909804
42	DALYs (Disability-Adjusted Life Years)	Global	Both	10-14 years	Thyroid cancer	Rate	2000	1.546246855988156	1.749979516192826	1.33834631123833
43	DALYs (Disability-Adjusted Life Years)	Global	Both	15-19 years	Thyroid cancer	Rate	2000	2.917280996217243	3.36907607504074	2.531298499099564
44	DALYs (Disability-Adjusted Life Years)	Global	Both	20-24 years	Thyroid cancer	Rate	2000	4.843532791379422	5.701491959827265	4.121615091988148
45	DALYs (Disability-Adjusted Life Years)	Global	Both	5-9 years	Thyroid cancer	Rate	2001	0.8205116843598321	0.9543999657917746	0.7002612048413465
46	DALYs (Disability-Adjusted Life Years)	Global	Both	10-14 years	Thyroid cancer	Rate	2001	1.524651264378046	1.740955635802836	1.326775394718711
47	DALYs (Disability-Adjusted Life Years)	Global	Both	15-19 years	Thyroid cancer	Rate	2001	2.850105031896598	3.306356318295228	2.490975787768918
48	DALYs (Disability-Adjusted Life Years)	Global	Both	20-24 years	Thyroid cancer	Rate	2001	4.796966907062153	5.733982646931953	4.074165302832378
49	DALYs (Disability-Adjusted Life Years)	Global	Both	5-9 years	Thyroid cancer	Rate	2002	0.8018008038732493	0.9217273106399722	0.6969400195176184
50	DALYs (Disability-Adjusted Life Years)	Global	Both	10-14 years	Thyroid cancer	Rate	2002	1.497307655690099	1.676834485186353	1.31240435482295
51	DALYs (Disability-Adjusted Life Years)	Global	Both	15-19 years	Thyroid cancer	Rate	2002	2.796578584681389	3.277672680966484	2.448596791452983
52	DALYs (Disability-Adjusted Life Years)	Global	Both	20-24 years	Thyroid cancer	Rate	2002	4.778574933114401	5.74285610452444	4.100061335508478
53	DALYs (Disability-Adjusted Life Years)	Global	Both	5-9 years	Thyroid cancer	Rate	2003	0.7937434105049169	0.8889107206637433	0.698072341719987
54	DALYs (Disability-Adjusted Life Years)	Global	Both	10-14 years	Thyroid cancer	Rate	2003	1.480769810272977	1.64168483112394	1.306373543795797
55	DALYs (Disability-Adjusted Life Years)	Global	Both	15-19 years	Thyroid cancer	Rate	2003	2.797775526221593	3.278277936972634	2.454845939666232
56	DALYs (Disability-Adjusted Life Years)	Global	Both	20-24 years	Thyroid cancer	Rate	2003	4.7387041399005	5.6800194187082	3.999774860568034
57	DALYs (Disability-Adjusted Life Years)	Global	Both	5-9 years	Thyroid cancer	Rate	2004	0.7938881587571328	0.8887342263856347	0.6997376069125075
58	DALYs (Disability-Adjusted Life Years)	Global	Both	10-14 years	Thyroid cancer	Rate	2004	1.477478131750333	1.62870522064859	1.311419577827977
59	DALYs (Disability-Adjusted Life Years)	Global	Both	15-19 years	Thyroid cancer	Rate	2004	2.79950706869866	3.281224984022164	2.463965880802087
60	DALYs (Disability-Adjusted Life Years)	Global	Both	20-24 years	Thyroid cancer	Rate	2004	4.740173148503184	5.626568239766486	4.040082063329773
61	DALYs (Disability-Adjusted Life Years)	Global	Both	5-9 years	Thyroid cancer	Rate	2005	0.8015310218209973	0.8965329289089657	0.7001938024940105
62	DALYs (Disability-Adjusted Life Years)	Global	Both	10-14 years	Thyroid cancer	Rate	2005	1.509737444364761	1.656036179601386	1.322779838883269
63	DALYs (Disability-Adjusted Life Years)	Global	Both	15-19 years	Thyroid cancer	Rate	2005	2.821491473086696	3.30088037625313	2.471137443281672
64	DALYs (Disability-Adjusted Life Years)	Global	Both	20-24 years	Thyroid cancer	Rate	2005	4.770867368983175	5.666639316324499	4.062157445407151
65	DALYs (Disability-Adjusted Life Years)	Global	Both	5-9 years	Thyroid cancer	Rate	2006	0.7936866438386724	0.8846814531748812	0.6918251194144424
66	DALYs (Disability-Adjusted Life Years)	Global	Both	10-14 years	Thyroid cancer	Rate	2006	1.513157319646329	1.671684156883816	1.314432054792002
67	DALYs (Disability-Adjusted Life Years)	Global	Both	15-19 years	Thyroid cancer	Rate	2006	2.800646929368919	3.291256979091164	2.469440182074075
68	DALYs (Disability-Adjusted Life Years)	Global	Both	20-24 years	Thyroid cancer	Rate	2006	4.771861465365468	5.600242258350018	4.068846282596222
69	DALYs (Disability-Adjusted Life Years)	Global	Both	5-9 years	Thyroid cancer	Rate	2007	0.7811942175414784	0.8724912736967237	0.6778453775667242
70	DALYs (Disability-Adjusted Life Years)	Global	Both	10-14 years	Thyroid cancer	Rate	2007	1.50311839836526	1.667033588999232	1.296887425336492
71	DALYs (Disability-Adjusted Life Years)	Global	Both	15-19 years	Thyroid cancer	Rate	2007	2.792341256083791	3.322634008900002	2.428681613109928
72	DALYs (Disability-Adjusted Life Years)	Global	Both	20-24 years	Thyroid cancer	Rate	2007	4.773863569400528	5.63788888517181	4.043374573830334
73	DALYs (Disability-Adjusted Life Years)	Global	Both	5-9 years	Thyroid cancer	Rate	2008	0.7940549753666466	0.8871785827450124	0.6804040674459919
74	DALYs (Disability-Adjusted Life Years)	Global	Both	10-14 years	Thyroid cancer	Rate	2008	1.504332253144278	1.659489336405437	1.281822036185214
75	DALYs (Disability-Adjusted Life Years)	Global	Both	15-19 years	Thyroid cancer	Rate	2008	2.833877662891138	3.37559880276452	2.459816581089017
76	DALYs (Disability-Adjusted Life Years)	Global	Both	20-24 years	Thyroid cancer	Rate	2008	4.769790476490944	5.654263971825944	4.03243984075354
77	DALYs (Disability-Adjusted Life Years)	Global	Both	5-9 years	Thyroid cancer	Rate	2009	0.7986597030880452	0.8894821054202837	0.6825684296229968
78	DALYs (Disability-Adjusted Life Years)	Global	Both	10-14 years	Thyroid cancer	Rate	2009	1.529582417789447	1.690884153066047	1.296691446146356
79	DALYs (Disability-Adjusted Life Years)	Global	Both	15-19 years	Thyroid cancer	Rate	2009	2.864425424005204	3.424746373514639	2.460226814302208
80	DALYs (Disability-Adjusted Life Years)	Global	Both	20-24 years	Thyroid cancer	Rate	2009	4.75532050332432	5.677418608495787	3.972550485017543
81	DALYs (Disability-Adjusted Life Years)	Global	Both	5-9 years	Thyroid cancer	Rate	2010	0.7853824073427614	0.8797410085401235	0.667111572339105
82	DALYs (Disability-Adjusted Life Years)	Global	Both	10-14 years	Thyroid cancer	Rate	2010	1.536912176741283	1.697871431512693	1.277869957836417
83	DALYs (Disability-Adjusted Life Years)	Global	Both	15-19 years	Thyroid cancer	Rate	2010	2.898845715484449	3.458461895082155	2.454200593688528
84	DALYs (Disability-Adjusted Life Years)	Global	Both	20-24 years	Thyroid cancer	Rate	2010	4.791759375143934	5.769376065686799	4.020020319940921
85	DALYs (Disability-Adjusted Life Years)	Global	Both	5-9 years	Thyroid cancer	Rate	2011	0.7855051355933359	0.8936615035789449	0.6564465549289905
86	DALYs (Disability-Adjusted Life Years)	Global	Both	10-14 years	Thyroid cancer	Rate	2011	1.514847586604307	1.693841901013283	1.272027352845085
87	DALYs (Disability-Adjusted Life Years)	Global	Both	15-19 years	Thyroid cancer	Rate	2011	2.926525976192267	3.501760126203081	2.4920988225699
88	DALYs (Disability-Adjusted Life Years)	Global	Both	20-24 years	Thyroid cancer	Rate	2011	4.792766207053988	5.826750219522539	3.959136799979627
89	DALYs (Disability-Adjusted Life Years)	Global	Both	5-9 years	Thyroid cancer	Rate	2012	0.7908492717970649	0.9026568203698672	0.6538424163312537
90	DALYs (Disability-Adjusted Life Years)	Global	Both	10-14 years	Thyroid cancer	Rate	2012	1.473143183058341	1.662336243032671	1.221242526565652
91	DALYs (Disability-Adjusted Life Years)	Global	Both	15-19 years	Thyroid cancer	Rate	2012	2.883035287876625	3.504992779656236	2.421581730546106
92	DALYs (Disability-Adjusted Life Years)	Global	Both	20-24 years	Thyroid cancer	Rate	2012	4.814105602924291	5.951546624785548	3.993402526520805
93	DALYs (Disability-Adjusted Life Years)	Global	Both	5-9 years	Thyroid cancer	Rate	2013	0.7883964699935085	0.912089793459123	0.6398319870872048
94	DALYs (Disability-Adjusted Life Years)	Global	Both	10-14 years	Thyroid cancer	Rate	2013	1.46900887637908	1.662768254484801	1.219879225483095
95	DALYs (Disability-Adjusted Life Years)	Global	Both	15-19 years	Thyroid cancer	Rate	2013	2.895350003328814	3.622861150356135	2.419118417699791
96	DALYs (Disability-Adjusted Life Years)	Global	Both	20-24 years	Thyroid cancer	Rate	2013	4.854262640222362	6.021841134190731	4.018564596702597
97	DALYs (Disability-Adjusted Life Years)	Global	Both	5-9 years	Thyroid cancer	Rate	2014	0.7671465281645433	0.8894611922388472	0.6135190117595801
98	DALYs (Disability-Adjusted Life Years)	Global	Both	10-14 years	Thyroid cancer	Rate	2014	1.475772218422221	1.659053870203651	1.223495901031652
99	DALYs (Disability-Adjusted Life Years)	Global	Both	15-19 years	Thyroid cancer	Rate	2014	2.896014009037906	3.652640473970336	2.40062788432282
100	DALYs (Disability-Adjusted Life Years)	Global	Both	20-24 years	Thyroid cancer	Rate	2014	4.809989299174789	6.085708459748138	3.89574564326831
101	DALYs (Disability-Adjusted Life Years)	Global	Both	5-9 years	Thyroid cancer	Rate	2015	0.7566576616387316	0.8851792720743974	0.6012733967668251
102	DALYs (Disability-Adjusted Life Years)	Global	Both	10-14 years	Thyroid cancer	Rate	2015	1.468861246269483	1.66659885206872	1.203342182996481
103	DALYs (Disability-Adjusted Life Years)	Global	Both	15-19 years	Thyroid cancer	Rate	2015	2.862737751794819	3.731488559595527	2.334516996136331
104	DALYs (Disability-Adjusted Life Years)	Global	Both	20-24 years	Thyroid cancer	Rate	2015	4.821127301280476	6.378060141067364	3.852986044837365
105	DALYs (Disability-Adjusted Life Years)	Global	Both	5-9 years	Thyroid cancer	Rate	2016	0.7499786996574329	0.8839162773691231	0.5936390679502255
106	DALYs (Disability-Adjusted Life Years)	Global	Both	10-14 years	Thyroid cancer	Rate	2016	1.442642387064453	1.645841605241987	1.171662883973715
107	DALYs (Disability-Adjusted Life Years)	Global	Both	15-19 years	Thyroid cancer	Rate	2016	2.848056940132986	3.726703333545432	2.308711585350169
108	DALYs (Disability-Adjusted Life Years)	Global	Both	20-24 years	Thyroid cancer	Rate	2016	4.891770327494095	6.435602682039831	3.929491376218533
109	DALYs (Disability-Adjusted Life Years)	Global	Both	5-9 years	Thyroid cancer	Rate	2017	0.7344276750361322	0.872782329356857	0.5775280320574233
110	DALYs (Disability-Adjusted Life Years)	Global	Both	10-14 years	Thyroid cancer	Rate	2017	1.43079306956974	1.656828489241431	1.161555337003679
111	DALYs (Disability-Adjusted Life Years)	Global	Both	15-19 years	Thyroid cancer	Rate	2017	2.853281559581068	3.740211155775159	2.327421644483529
112	DALYs (Disability-Adjusted Life Years)	Global	Both	20-24 years	Thyroid cancer	Rate	2017	4.909108063650069	6.535256609697788	3.957296676320629
113	DALYs (Disability-Adjusted Life Years)	Global	Both	5-9 years	Thyroid cancer	Rate	2018	0.7134459307234838	0.8614375927791038	0.5597503397052835
114	DALYs (Disability-Adjusted Life Years)	Global	Both	10-14 years	Thyroid cancer	Rate	2018	1.405541212422571	1.664639397194405	1.117782142729686
115	DALYs (Disability-Adjusted Life Years)	Global	Both	15-19 years	Thyroid cancer	Rate	2018	2.785530606586997	3.799375264225077	2.253029073041165
116	DALYs (Disability-Adjusted Life Years)	Global	Both	20-24 years	Thyroid cancer	Rate	2018	4.860791523163335	6.618477640658385	3.850749568876662
117	DALYs (Disability-Adjusted Life Years)	Global	Both	5-9 years	Thyroid cancer	Rate	2019	0.6959178808841315	0.8471697888789503	0.5474571664811345
118	DALYs (Disability-Adjusted Life Years)	Global	Both	10-14 years	Thyroid cancer	Rate	2019	1.383553055938369	1.636093657027734	1.100775220880635
119	DALYs (Disability-Adjusted Life Years)	Global	Both	15-19 years	Thyroid cancer	Rate	2019	2.74620677451481	3.847544505027567	2.202227347700026
120	DALYs (Disability-Adjusted Life Years)	Global	Both	20-24 years	Thyroid cancer	Rate	2019	4.854501224409163	6.70411262166922	3.847888823619478
121	DALYs (Disability-Adjusted Life Years)	Global	Both	5-9 years	Thyroid cancer	Rate	2020	0.6583407615603024	0.8196761665470189	0.5070457135733973
122	DALYs (Disability-Adjusted Life Years)	Global	Both	10-14 years	Thyroid cancer	Rate	2020	1.341321045737321	1.602399487948237	1.057649338236633
123	DALYs (Disability-Adjusted Life Years)	Global	Both	15-19 years	Thyroid cancer	Rate	2020	2.795487257600821	3.889151004452721	2.202970812639484
124	DALYs (Disability-Adjusted Life Years)	Global	Both	20-24 years	Thyroid cancer	Rate	2020	4.928698023079208	6.940444846116709	3.87299258186819
125	DALYs (Disability-Adjusted Life Years)	Global	Both	5-9 years	Thyroid cancer	Rate	2021	0.6365074550213525	0.7953411917614525	0.4838517793923227
126	DALYs (Disability-Adjusted Life Years)	Global	Both	10-14 years	Thyroid cancer	Rate	2021	1.30227404324857	1.559541432881006	1.014533335256931
127	DALYs (Disability-Adjusted Life Years)	Global	Both	15-19 years	Thyroid cancer	Rate	2021	2.795822066851068	3.823258308898822	2.218534030632026
128	DALYs (Disability-Adjusted Life Years)	Global	Both	20-24 years	Thyroid cancer	Rate	2021	4.971029326343746	6.826843844519095	3.891225029148897
