# Supplementary material for: Global, regional, and national burden of Pediatric and adolescent thyroid cancer from 1990 to 2021: a statistical analysis of prevalence, incidence, and DALYs
Source: Front Oncol. 2025 Jul 29;15:1630648. doi: 10.3389/fonc.2025.1630648 (PMC12340228; doi:10.3389/fonc.2025.1630648)
Supplement: Supplementary file 1 [file DataSheet1.zip › Additional files/Additional file2(TableS1-S15)/TableS7. Global and Regional sex Structure of Thyroid Cancer in Children and Adolescents Prevalence, 2021.xlsx]

## Sheet: TableS7. Global and Regional se
TableS7. Global and Regional sex Structure of Thyroid Cancer in Children and Adolescents Prevalence, 2021
	measure_name	location_name	sex_name	age_name	cause_name	metric_name	year	val	upper	lower
1	Prevalence	Global	Male	Age-standardized	Thyroid cancer	Rate	2021	1.87375696523613	2.22116196052211	1.48137850529407
2	Prevalence	Global	Female	Age-standardized	Thyroid cancer	Rate	2021	5.16012421819819	7.23798210462782	3.99108183418148
3	Prevalence	East Asia	Male	Age-standardized	Thyroid cancer	Rate	2021	3.30404952101268	4.65180728301924	2.11945723583424
4	Prevalence	East Asia	Female	Age-standardized	Thyroid cancer	Rate	2021	3.81421638280463	6.0891134452052	2.74840763571153
5	Prevalence	Southeast Asia	Male	Age-standardized	Thyroid cancer	Rate	2021	1.74361488136811	2.26461930597127	1.26595168125321
6	Prevalence	Southeast Asia	Female	Age-standardized	Thyroid cancer	Rate	2021	4.80485670703622	7.06808490232294	3.17207770925363
7	Prevalence	Oceania	Male	Age-standardized	Thyroid cancer	Rate	2021	1.26574769266341	2.1563585571682	0.696755361750587
8	Prevalence	Oceania	Female	Age-standardized	Thyroid cancer	Rate	2021	2.67454645570512	4.56749641504093	1.37423829094708
9	Prevalence	Central Asia	Male	Age-standardized	Thyroid cancer	Rate	2021	0.73732346117638	0.886406982595386	0.601434086903813
10	Prevalence	Central Asia	Female	Age-standardized	Thyroid cancer	Rate	2021	1.72303918487839	2.12082371054855	1.40791858944629
11	Prevalence	Central Europe	Male	Age-standardized	Thyroid cancer	Rate	2021	1.14278037398869	1.36039242711264	0.962094804645932
12	Prevalence	Central Europe	Female	Age-standardized	Thyroid cancer	Rate	2021	2.7928810438286	3.26079682532914	2.31340443060892
13	Prevalence	Eastern Europe	Male	Age-standardized	Thyroid cancer	Rate	2021	2.02044389704891	2.28376870067616	1.79569096031729
14	Prevalence	Eastern Europe	Female	Age-standardized	Thyroid cancer	Rate	2021	4.09896025579736	4.77033648298064	3.60286423292672
15	Prevalence	High-income Asia Pacific	Male	Age-standardized	Thyroid cancer	Rate	2021	2.51222105976854	3.34341313808765	1.91402230598955
16	Prevalence	High-income Asia Pacific	Female	Age-standardized	Thyroid cancer	Rate	2021	5.7895233701392	7.63015761409275	4.73011087146247
17	Prevalence	Australasia	Male	Age-standardized	Thyroid cancer	Rate	2021	3.14846799568921	4.30428433040712	2.15258642977627
18	Prevalence	Australasia	Female	Age-standardized	Thyroid cancer	Rate	2021	2.65289569700113	3.96583324963432	1.69300644782729
19	Prevalence	Western Europe	Male	Age-standardized	Thyroid cancer	Rate	2021	3.07425763773439	3.60591996027139	2.63424053266264
20	Prevalence	Western Europe	Female	Age-standardized	Thyroid cancer	Rate	2021	2.20912543782514	2.61277350631382	1.87148971635907
21	Prevalence	Southern Latin America	Male	Age-standardized	Thyroid cancer	Rate	2021	2.1558415387538	2.85667590750654	1.62221304434884
22	Prevalence	Southern Latin America	Female	Age-standardized	Thyroid cancer	Rate	2021	2.76939944804933	3.79095792556778	1.98699543654653
23	Prevalence	High-income North America	Male	Age-standardized	Thyroid cancer	Rate	2021	2.88552982130587	3.15407423225182	2.64612330056757
24	Prevalence	High-income North America	Female	Age-standardized	Thyroid cancer	Rate	2021	4.04299195723608	4.35300292034407	3.77669628946961
25	Prevalence	Caribbean	Male	Age-standardized	Thyroid cancer	Rate	2021	1.16808321383139	1.55281436655634	0.871295864808693
26	Prevalence	Caribbean	Female	Age-standardized	Thyroid cancer	Rate	2021	3.06952776016611	4.23141829376882	2.11843531066002
27	Prevalence	Andean Latin America	Male	Age-standardized	Thyroid cancer	Rate	2021	2.33084964867598	3.38574680897706	1.57158419014811
28	Prevalence	Andean Latin America	Female	Age-standardized	Thyroid cancer	Rate	2021	4.37078333186206	6.84135730176117	2.78010023774436
29	Prevalence	Central Latin America	Male	Age-standardized	Thyroid cancer	Rate	2021	1.95298997041652	2.29347630490274	1.66657281641753
30	Prevalence	Central Latin America	Female	Age-standardized	Thyroid cancer	Rate	2021	3.05722800368062	3.62729815717542	2.59669824489966
31	Prevalence	Tropical Latin America	Male	Age-standardized	Thyroid cancer	Rate	2021	1.72479893618693	1.98306013288964	1.49971383730008
32	Prevalence	Tropical Latin America	Female	Age-standardized	Thyroid cancer	Rate	2021	2.2263105472537	2.57827990306756	1.92196719736892
33	Prevalence	North Africa and Middle East	Male	Age-standardized	Thyroid cancer	Rate	2021	2.71332093457217	3.57867550993769	1.92250647523636
34	Prevalence	North Africa and Middle East	Female	Age-standardized	Thyroid cancer	Rate	2021	6.44271556893249	8.87496369431462	4.80839390166861
35	Prevalence	South Asia	Male	Age-standardized	Thyroid cancer	Rate	2021	1.2645335015216	1.66952319191837	0.844068995626948
36	Prevalence	South Asia	Female	Age-standardized	Thyroid cancer	Rate	2021	8.03203836326949	12.8194937629166	5.50313629618163
37	Prevalence	Central Sub-Saharan Africa	Male	Age-standardized	Thyroid cancer	Rate	2021	0.380614392884792	0.635844643632498	0.215919603965442
38	Prevalence	Central Sub-Saharan Africa	Female	Age-standardized	Thyroid cancer	Rate	2021	0.827707144942318	1.64508979983361	0.414000072915542
39	Prevalence	Eastern Sub-Saharan Africa	Male	Age-standardized	Thyroid cancer	Rate	2021	1.81078433123681	2.66589481937786	1.11288467909954
40	Prevalence	Eastern Sub-Saharan Africa	Female	Age-standardized	Thyroid cancer	Rate	2021	8.02514279268902	14.4181903579386	5.0534649893586
41	Prevalence	Southern Sub-Saharan Africa	Male	Age-standardized	Thyroid cancer	Rate	2021	1.15232380460528	1.53044592502958	0.863679895753618
42	Prevalence	Southern Sub-Saharan Africa	Female	Age-standardized	Thyroid cancer	Rate	2021	3.38417190263171	5.29964710423835	2.05818403288959
43	Prevalence	Western Sub-Saharan Africa	Male	Age-standardized	Thyroid cancer	Rate	2021	0.312674323843628	0.461884474268177	0.172769245250854
44	Prevalence	Western Sub-Saharan Africa	Female	Age-standardized	Thyroid cancer	Rate	2021	0.654309897116073	1.03320434135239	0.41251063611886
45	Prevalence	High-middle SDI	Male	Age-standardized	Thyroid cancer	Rate	2021	2.76374678718073	3.62779233979831	2.11205185189556
46	Prevalence	High-middle SDI	Female	Age-standardized	Thyroid cancer	Rate	2021	4.20922531365779	5.66601021348727	3.34417152294503
47	Prevalence	High SDI	Male	Age-standardized	Thyroid cancer	Rate	2021	2.88906509830488	3.25148848358917	2.60728947107517
48	Prevalence	High SDI	Female	Age-standardized	Thyroid cancer	Rate	2021	4.45625873425329	5.20687830298487	3.95648087987544
49	Prevalence	Low-middle SDI	Male	Age-standardized	Thyroid cancer	Rate	2021	1.17662213920411	1.51552028526515	0.872780210041637
50	Prevalence	Low-middle SDI	Female	Age-standardized	Thyroid cancer	Rate	2021	5.73254152351822	9.45771236782072	3.88922345642869
51	Prevalence	Low SDI	Male	Age-standardized	Thyroid cancer	Rate	2021	1.12630603508145	1.52557624994945	0.773552400904106
52	Prevalence	Low SDI	Female	Age-standardized	Thyroid cancer	Rate	2021	5.48381519888452	8.67610359977417	3.8161739464789
53	Prevalence	Middle SDI	Male	Age-standardized	Thyroid cancer	Rate	2021	2.3119427144319	2.94215898860072	1.62931319369172
54	Prevalence	Middle SDI	Female	Age-standardized	Thyroid cancer	Rate	2021	5.02075408204446	6.61921930200072	3.77373703852675
