# Supplementary material for: Global, regional, and national burden of Pediatric and adolescent thyroid cancer from 1990 to 2021: a statistical analysis of prevalence, incidence, and DALYs
Source: Front Oncol. 2025 Jul 29;15:1630648. doi: 10.3389/fonc.2025.1630648 (PMC12340228; doi:10.3389/fonc.2025.1630648)
Supplement: Supplementary file 1 [file DataSheet1.zip › Additional files/Additional file2(TableS1-S15)/TableS8. Global and Regional sex Structure of Thyroid Cancer in Children and Adolescents Incidence, 2021.xlsx]

## Sheet: TableS8. Global and Regional se
TableS8. Global and Regional sex Structure of Thyroid Cancer in Children and Adolescents Incidence, 2021
	measure_name	location_name	sex_name	age_name	cause_name	metric_name	year	val	upper	lower
1	Incidence	Global	Male	Age-standardized	Thyroid cancer	Rate	2021	0.209640117960516	0.24871321535123	0.165626179268083
2	Incidence	Global	Female	Age-standardized	Thyroid cancer	Rate	2021	0.571107376745517	0.801590464380489	0.441461496313137
3	Incidence	East Asia	Male	Age-standardized	Thyroid cancer	Rate	2021	0.363264778716197	0.511027021174033	0.233130200126801
4	Incidence	East Asia	Female	Age-standardized	Thyroid cancer	Rate	2021	0.41720991757046	0.665986348368524	0.300632328255905
5	Incidence	Southeast Asia	Male	Age-standardized	Thyroid cancer	Rate	2021	0.196206572591191	0.2551446854801	0.142357495834224
6	Incidence	Southeast Asia	Female	Age-standardized	Thyroid cancer	Rate	2021	0.527587163665797	0.774682558791643	0.348362326839336
7	Incidence	Oceania	Male	Age-standardized	Thyroid cancer	Rate	2021	0.146743660057152	0.246233412112853	0.0801494345477368
8	Incidence	Oceania	Female	Age-standardized	Thyroid cancer	Rate	2021	0.296613965659557	0.507107794975247	0.152327517067496
9	Incidence	Central Asia	Male	Age-standardized	Thyroid cancer	Rate	2021	0.0821323711236153	0.0987667084381558	0.0669825162341864
10	Incidence	Central Asia	Female	Age-standardized	Thyroid cancer	Rate	2021	0.189347454011508	0.233003262729514	0.15472577051552
11	Incidence	Central Europe	Male	Age-standardized	Thyroid cancer	Rate	2021	0.1257542437101	0.149694280878509	0.105773999629892
12	Incidence	Central Europe	Female	Age-standardized	Thyroid cancer	Rate	2021	0.304935668736136	0.356052490966919	0.252597846781518
13	Incidence	Eastern Europe	Male	Age-standardized	Thyroid cancer	Rate	2021	0.222768519658296	0.251934735128945	0.197891170794862
14	Incidence	Eastern Europe	Female	Age-standardized	Thyroid cancer	Rate	2021	0.447337051858856	0.520157707712459	0.393166534269171
15	Incidence	High-income Asia Pacific	Male	Age-standardized	Thyroid cancer	Rate	2021	0.274179189372548	0.364566309196962	0.208921054168674
16	Incidence	High-income Asia Pacific	Female	Age-standardized	Thyroid cancer	Rate	2021	0.630436797729402	0.830835334591829	0.515003675351634
17	Incidence	Australasia	Male	Age-standardized	Thyroid cancer	Rate	2021	0.346983080287572	0.473096514174859	0.238692148273615
18	Incidence	Australasia	Female	Age-standardized	Thyroid cancer	Rate	2021	0.289049799609135	0.432050567657775	0.18446127254042
19	Incidence	Western Europe	Male	Age-standardized	Thyroid cancer	Rate	2021	0.33517448218539	0.393234351277369	0.287302369268825
20	Incidence	Western Europe	Female	Age-standardized	Thyroid cancer	Rate	2021	0.240802268872734	0.284685779523505	0.204008984598574
21	Incidence	Southern Latin America	Male	Age-standardized	Thyroid cancer	Rate	2021	0.238810028830679	0.316177500075592	0.179592546016192
22	Incidence	Southern Latin America	Female	Age-standardized	Thyroid cancer	Rate	2021	0.303342251489822	0.415345221126107	0.217539725439383
23	Incidence	High-income North America	Male	Age-standardized	Thyroid cancer	Rate	2021	0.315403477014838	0.344760301032669	0.289311766301799
24	Incidence	High-income North America	Female	Age-standardized	Thyroid cancer	Rate	2021	0.440789050867449	0.474616295578035	0.411771834388878
25	Incidence	Caribbean	Male	Age-standardized	Thyroid cancer	Rate	2021	0.132037384450638	0.176262511932324	0.0981143720886981
26	Incidence	Caribbean	Female	Age-standardized	Thyroid cancer	Rate	2021	0.34069989249974	0.471545353073878	0.234640931912027
27	Incidence	Andean Latin America	Male	Age-standardized	Thyroid cancer	Rate	2021	0.260619959519402	0.378792608297776	0.175850842767684
28	Incidence	Andean Latin America	Female	Age-standardized	Thyroid cancer	Rate	2021	0.480812662705162	0.75210661837433	0.305991679030609
29	Incidence	Central Latin America	Male	Age-standardized	Thyroid cancer	Rate	2021	0.218383166021505	0.256499883996691	0.186595880919201
30	Incidence	Central Latin America	Female	Age-standardized	Thyroid cancer	Rate	2021	0.337028033830779	0.399660437472747	0.286474912734037
31	Incidence	Tropical Latin America	Male	Age-standardized	Thyroid cancer	Rate	2021	0.193384193110208	0.222282381409309	0.168193921699301
32	Incidence	Tropical Latin America	Female	Age-standardized	Thyroid cancer	Rate	2021	0.244780277533474	0.283443143787403	0.21134254317749
33	Incidence	North Africa and Middle East	Male	Age-standardized	Thyroid cancer	Rate	2021	0.297248284966364	0.392015558935394	0.210734836238067
34	Incidence	North Africa and Middle East	Female	Age-standardized	Thyroid cancer	Rate	2021	0.704007166629579	0.969510325564634	0.525531961943188
35	Incidence	South Asia	Male	Age-standardized	Thyroid cancer	Rate	2021	0.145615868732205	0.192973077947763	0.0972338817072751
36	Incidence	South Asia	Female	Age-standardized	Thyroid cancer	Rate	2021	0.895060281619244	1.42787706994951	0.612587633847583
37	Incidence	Central Sub-Saharan Africa	Male	Age-standardized	Thyroid cancer	Rate	2021	0.0445490168040002	0.0742977360772345	0.0251975692890857
38	Incidence	Central Sub-Saharan Africa	Female	Age-standardized	Thyroid cancer	Rate	2021	0.0925866274238456	0.183981795992627	0.0463534325972572
39	Incidence	Eastern Sub-Saharan Africa	Male	Age-standardized	Thyroid cancer	Rate	2021	0.212553583612896	0.312949166574714	0.131131576531854
40	Incidence	Eastern Sub-Saharan Africa	Female	Age-standardized	Thyroid cancer	Rate	2021	0.898450369122866	1.61454770978368	0.565594427423047
41	Incidence	Southern Sub-Saharan Africa	Male	Age-standardized	Thyroid cancer	Rate	2021	0.132886697247033	0.177155098664135	0.0998091877638304
42	Incidence	Southern Sub-Saharan Africa	Female	Age-standardized	Thyroid cancer	Rate	2021	0.37845201581767	0.593798415995531	0.230089607160545
43	Incidence	Western Sub-Saharan Africa	Male	Age-standardized	Thyroid cancer	Rate	2021	0.0365430244506067	0.0538619134615632	0.0203887420930102
44	Incidence	Western Sub-Saharan Africa	Female	Age-standardized	Thyroid cancer	Rate	2021	0.0733612553445594	0.115846704769918	0.0461797788270421
45	Incidence	High-middle SDI	Male	Age-standardized	Thyroid cancer	Rate	2021	0.303380486703386	0.397879751943428	0.231937957053617
46	Incidence	High-middle SDI	Female	Age-standardized	Thyroid cancer	Rate	2021	0.459988491926834	0.619261595295509	0.365359325041671
47	Incidence	High SDI	Male	Age-standardized	Thyroid cancer	Rate	2021	0.315740403550315	0.355680567076677	0.285021014204024
48	Incidence	High SDI	Female	Age-standardized	Thyroid cancer	Rate	2021	0.485897123971686	0.568267894249336	0.431344076959187
49	Incidence	Low-middle SDI	Male	Age-standardized	Thyroid cancer	Rate	2021	0.134873388412493	0.173874695893311	0.100034009559913
50	Incidence	Low-middle SDI	Female	Age-standardized	Thyroid cancer	Rate	2021	0.639080529069683	1.05166066156869	0.433540236065417
51	Incidence	Low SDI	Male	Age-standardized	Thyroid cancer	Rate	2021	0.131851330777256	0.178534105428566	0.0905444368548495
52	Incidence	Low SDI	Female	Age-standardized	Thyroid cancer	Rate	2021	0.613659814444565	0.969909318973216	0.42671183689204
53	Incidence	Middle SDI	Male	Age-standardized	Thyroid cancer	Rate	2021	0.256756951192231	0.326427247462274	0.181297451827355
54	Incidence	Middle SDI	Female	Age-standardized	Thyroid cancer	Rate	2021	0.551525829560737	0.727383790105164	0.414539607388039
