# Supplementary material for: Global, regional, and national burden of Pediatric and adolescent thyroid cancer from 1990 to 2021: a statistical analysis of prevalence, incidence, and DALYs
Source: Front Oncol. 2025 Jul 29;15:1630648. doi: 10.3389/fonc.2025.1630648 (PMC12340228; doi:10.3389/fonc.2025.1630648)
Supplement: Supplementary file 1 [file DataSheet1.zip › Additional files/Additional file2(TableS1-S15)/TableS9. Global and Regional sex Structure of Thyroid Cancer in Children and Adolescents DALYs 2021.xlsx]

## Sheet: TableS9. Global and Regional se
TableS9. Global and Regional sex Structure of Thyroid Cancer in Children and Adolescents DALYs 2021
	measure_name	location_name	sex_name	age_name	cause_name	metric_name	year	val	upper	lower
1	DALYs (Disability-Adjusted Life Years)	Global	Male	Age-standardized	Thyroid cancer	Rate	2021	1.58265066456147	1.91659284372921	1.19345635586216
2	DALYs (Disability-Adjusted Life Years)	Global	Female	Age-standardized	Thyroid cancer	Rate	2021	3.04093674979374	4.4803437339667	2.24006472315832
3	DALYs (Disability-Adjusted Life Years)	East Asia	Male	Age-standardized	Thyroid cancer	Rate	2021	1.55042316861933	2.20463139280472	0.968269117178318
4	DALYs (Disability-Adjusted Life Years)	East Asia	Female	Age-standardized	Thyroid cancer	Rate	2021	1.01471277557861	1.6265081256684	0.711865310001566
5	DALYs (Disability-Adjusted Life Years)	Southeast Asia	Male	Age-standardized	Thyroid cancer	Rate	2021	1.70350881213811	2.15864263817279	1.23988933442375
6	DALYs (Disability-Adjusted Life Years)	Southeast Asia	Female	Age-standardized	Thyroid cancer	Rate	2021	1.77252255274565	2.46956544106311	1.25226655581584
7	DALYs (Disability-Adjusted Life Years)	Oceania	Male	Age-standardized	Thyroid cancer	Rate	2021	2.22839766992211	3.75902299284141	1.18214130275091
8	DALYs (Disability-Adjusted Life Years)	Oceania	Female	Age-standardized	Thyroid cancer	Rate	2021	1.73014674407831	2.9687140160287	0.897464631358387
9	DALYs (Disability-Adjusted Life Years)	Central Asia	Male	Age-standardized	Thyroid cancer	Rate	2021	0.782472719883893	0.929685395289022	0.659039992035656
10	DALYs (Disability-Adjusted Life Years)	Central Asia	Female	Age-standardized	Thyroid cancer	Rate	2021	0.844827108783232	1.01043895119584	0.708308554939463
11	DALYs (Disability-Adjusted Life Years)	Central Europe	Male	Age-standardized	Thyroid cancer	Rate	2021	0.657764529194259	0.770290027671828	0.565198174325469
12	DALYs (Disability-Adjusted Life Years)	Central Europe	Female	Age-standardized	Thyroid cancer	Rate	2021	0.707295061112863	0.826977458679543	0.605858681460547
13	DALYs (Disability-Adjusted Life Years)	Eastern Europe	Male	Age-standardized	Thyroid cancer	Rate	2021	0.990999121678044	1.12623929083955	0.874227478503824
14	DALYs (Disability-Adjusted Life Years)	Eastern Europe	Female	Age-standardized	Thyroid cancer	Rate	2021	0.912365231858738	1.08741021836711	0.787383281267955
15	DALYs (Disability-Adjusted Life Years)	High-income Asia Pacific	Male	Age-standardized	Thyroid cancer	Rate	2021	0.770181476528775	0.987149278060392	0.648716830008308
16	DALYs (Disability-Adjusted Life Years)	High-income Asia Pacific	Female	Age-standardized	Thyroid cancer	Rate	2021	0.927996742190903	1.26234230367034	0.735876241541071
17	DALYs (Disability-Adjusted Life Years)	Australasia	Male	Age-standardized	Thyroid cancer	Rate	2021	0.911741314822614	1.17059806313131	0.691301922604782
18	DALYs (Disability-Adjusted Life Years)	Australasia	Female	Age-standardized	Thyroid cancer	Rate	2021	0.439035243906612	0.645869368729539	0.288805760924379
19	DALYs (Disability-Adjusted Life Years)	Western Europe	Male	Age-standardized	Thyroid cancer	Rate	2021	0.789725976502823	0.932585343736677	0.682820489244829
20	DALYs (Disability-Adjusted Life Years)	Western Europe	Female	Age-standardized	Thyroid cancer	Rate	2021	0.4432332442026	0.526490358889754	0.374885330179192
21	DALYs (Disability-Adjusted Life Years)	Southern Latin America	Male	Age-standardized	Thyroid cancer	Rate	2021	1.39328372079385	1.71544253595518	1.10883949491649
22	DALYs (Disability-Adjusted Life Years)	Southern Latin America	Female	Age-standardized	Thyroid cancer	Rate	2021	1.00038788022704	1.32752168342592	0.748136557152229
23	DALYs (Disability-Adjusted Life Years)	High-income North America	Male	Age-standardized	Thyroid cancer	Rate	2021	0.823768677385715	0.915467653371118	0.750384110976217
24	DALYs (Disability-Adjusted Life Years)	High-income North America	Female	Age-standardized	Thyroid cancer	Rate	2021	0.747165313482546	0.853563872343968	0.659604067722519
25	DALYs (Disability-Adjusted Life Years)	Caribbean	Male	Age-standardized	Thyroid cancer	Rate	2021	1.36195186392287	2.0026	0.939200835351492
26	DALYs (Disability-Adjusted Life Years)	Caribbean	Female	Age-standardized	Thyroid cancer	Rate	2021	2.29500468089341	3.63760013058169	1.30629493549537
27	DALYs (Disability-Adjusted Life Years)	Andean Latin America	Male	Age-standardized	Thyroid cancer	Rate	2021	2.09745722666237	2.89278036864464	1.51230264942265
28	DALYs (Disability-Adjusted Life Years)	Andean Latin America	Female	Age-standardized	Thyroid cancer	Rate	2021	2.04864757900453	2.99820939363586	1.37400770088824
29	DALYs (Disability-Adjusted Life Years)	Central Latin America	Male	Age-standardized	Thyroid cancer	Rate	2021	1.70898486649592	1.96226420416661	1.50399140615123
30	DALYs (Disability-Adjusted Life Years)	Central Latin America	Female	Age-standardized	Thyroid cancer	Rate	2021	1.39218182606944	1.61344122140155	1.21087786281729
31	DALYs (Disability-Adjusted Life Years)	Tropical Latin America	Male	Age-standardized	Thyroid cancer	Rate	2021	1.64078725949291	1.86078417267987	1.44149644766715
32	DALYs (Disability-Adjusted Life Years)	Tropical Latin America	Female	Age-standardized	Thyroid cancer	Rate	2021	1.07847840807205	1.23328069207654	0.941089427325531
33	DALYs (Disability-Adjusted Life Years)	North Africa and Middle East	Male	Age-standardized	Thyroid cancer	Rate	2021	1.1196701259419	1.46813769294265	0.807077713350033
34	DALYs (Disability-Adjusted Life Years)	North Africa and Middle East	Female	Age-standardized	Thyroid cancer	Rate	2021	1.67931301302029	2.33457300587878	1.23518647952946
35	DALYs (Disability-Adjusted Life Years)	South Asia	Male	Age-standardized	Thyroid cancer	Rate	2021	1.78393952273527	2.3800640056643	1.21572454405645
36	DALYs (Disability-Adjusted Life Years)	South Asia	Female	Age-standardized	Thyroid cancer	Rate	2021	5.93306432178212	9.30269755148664	4.0171548672362
37	DALYs (Disability-Adjusted Life Years)	Central Sub-Saharan Africa	Male	Age-standardized	Thyroid cancer	Rate	2021	0.812083127786418	1.32042301214294	0.475987330507062
38	DALYs (Disability-Adjusted Life Years)	Central Sub-Saharan Africa	Female	Age-standardized	Thyroid cancer	Rate	2021	0.897619853911756	1.7688091919243	0.464491838963114
39	DALYs (Disability-Adjusted Life Years)	Eastern Sub-Saharan Africa	Male	Age-standardized	Thyroid cancer	Rate	2021	3.57852724755946	5.16525126785328	2.1931039682848
40	DALYs (Disability-Adjusted Life Years)	Eastern Sub-Saharan Africa	Female	Age-standardized	Thyroid cancer	Rate	2021	8.02165522114193	14.1958063316143	5.17092513411805
41	DALYs (Disability-Adjusted Life Years)	Southern Sub-Saharan Africa	Male	Age-standardized	Thyroid cancer	Rate	2021	1.81634608980593	2.42910248206568	1.34925683835683
42	DALYs (Disability-Adjusted Life Years)	Southern Sub-Saharan Africa	Female	Age-standardized	Thyroid cancer	Rate	2021	3.15213085166696	5.14164685207921	1.8546938888803
43	DALYs (Disability-Adjusted Life Years)	Western Sub-Saharan Africa	Male	Age-standardized	Thyroid cancer	Rate	2021	0.659538933700673	0.954818968174815	0.378793396265259
44	DALYs (Disability-Adjusted Life Years)	Western Sub-Saharan Africa	Female	Age-standardized	Thyroid cancer	Rate	2021	0.639590984864471	1.00526600512296	0.407577818080398
45	DALYs (Disability-Adjusted Life Years)	High-middle SDI	Male	Age-standardized	Thyroid cancer	Rate	2021	1.18474244343071	1.50533082252384	0.917796029004236
46	DALYs (Disability-Adjusted Life Years)	High-middle SDI	Female	Age-standardized	Thyroid cancer	Rate	2021	1.10044412252641	1.52695710079587	0.857944303037164
47	DALYs (Disability-Adjusted Life Years)	High SDI	Male	Age-standardized	Thyroid cancer	Rate	2021	0.851192701742374	0.986936908508677	0.755147050481829
48	DALYs (Disability-Adjusted Life Years)	High SDI	Female	Age-standardized	Thyroid cancer	Rate	2021	0.838955526214086	1.03367371363843	0.709740798393911
49	DALYs (Disability-Adjusted Life Years)	Low-middle SDI	Male	Age-standardized	Thyroid cancer	Rate	2021	1.59687432378069	2.08803931041559	1.16553390733064
50	DALYs (Disability-Adjusted Life Years)	Low-middle SDI	Female	Age-standardized	Thyroid cancer	Rate	2021	4.28663370156737	6.95595998054787	2.87838590050983
51	DALYs (Disability-Adjusted Life Years)	Low SDI	Male	Age-standardized	Thyroid cancer	Rate	2021	2.13187385816172	2.89661727163851	1.45689800391365
52	DALYs (Disability-Adjusted Life Years)	Low SDI	Female	Age-standardized	Thyroid cancer	Rate	2021	5.12671536788762	8.16950454756415	3.53101310465708
53	DALYs (Disability-Adjusted Life Years)	Middle SDI	Male	Age-standardized	Thyroid cancer	Rate	2021	1.62481601456612	2.00993883853532	1.17150903565768
54	DALYs (Disability-Adjusted Life Years)	Middle SDI	Female	Age-standardized	Thyroid cancer	Rate	2021	1.96875332378114	2.65262636782371	1.49421521432911
